# Supplementary material for: Shifts in bird ranges and conservation priorities in China under climate change
Source: PLoS One. 2020 Oct 8;15(10):e0240225. doi: 10.1371/journal.pone.0240225 (PMC7544134; doi:10.1371/journal.pone.0240225)
Supplement: S1 Table — (XLSX) [file pone.0240225.s004.xlsx]

## Sheet: Checklist
Scientific Name	Common Name	Number of Distribution Points	Test AUC	Training AUC	AUC Standard Deviation	Maximum test sensitivity plus specificity Cloglog threshold	IUCN Red List Category	Endemic Species	Distribution Range for Current (grid cells)	Distribution Range for RCP 2.6 (grid cells)	Distribution Range for RCP 8.5 (grid cells)	Rate of Change for RCP 2.6 (%)	Rate of Change for RCP 8.5 (%)	Weight value for RCP 2.6 in Zonation	Weight value for RCP 8.5 in Zonation
Abroscopus albogularis	Rufous-faced Warbler	272	0.8751	0.8932	0.019	0.3013	Least Concern		1682338	1856190	1743544	10.334	3.63815	1.40634	1.4649
Abroscopus schisticeps	Black-faced Warbler	22	0.9157	0.9619	0.0238	0.3124	Least Concern		453779	477500	448069	5.22743	-1.25832	1.45032	1.51274
Abroscopus superciliaris	Yellow-bellied Warbler	34	0.9333	0.9579	0.0355	0.2644	Least Concern		2222926	2956621	3731603	33.0058	67.869	1.25185	1.0957
Accipiter badius	Shikra	23	0.924	0.9696	0.0433	0.2851	Least Concern		649811	1062816	1822159	63.5577	180.414	1.1114	0.856616
Accipiter gentilis	Northern Goshawk	123	0.831	0.8843	0.0392	0.342	Least Concern		3255433	3105370	2528113	-4.60962	-22.3417	1.54832	1.78769
Accipiter gularis	Japanese Sparrow Hawk	168	0.9163	0.9375	0.0227	0.2584	Least Concern		1567658	1922719	2486860	22.6491	58.6354	1.31533	1.13038
Accipiter nisus	Eurasian Sparrow Hawk	479	0.8278	0.853	0.0191	0.3598	Least Concern		4319446	5306625	7202244	22.8543	66.74	1.31397	1.09974
Accipiter soloensis	Chinese Goshawk	215	0.8366	0.8639	0.029	0.3783	Least Concern		1150482	944216	545486	-17.9287	-52.5863	1.71845	2.6091
Accipiter trivirgatus	Crested Goshawk	255	0.8561	0.8801	0.0232	0.4145	Least Concern		904789	1040296	802439	14.9766	-11.312	1.36974	1.62755
Accipiter virgatus	Besra Sparrow Hawk	113	0.8606	0.8985	0.0237	0.3049	Least Concern		2884295	2978864	2937759	3.27876	1.85362	1.46825	1.4818
Acridotheres albocinctus	Collared Myna	9	0.9859	0.9912	-0.1948	0.6498	Least Concern		127253	257592	328782	102.425	158.369	0.99401	0.887044
Acridotheres cristatellus	Crested Myna	1606	0.858	0.8635	0.0077	0.3865	Least Concern		1348624	1969751	2993428	46.0564	121.962	1.18467	0.950528
Acridotheres grandis	Great myna	19	0.961	0.9731	0.0199	0.2011	Least Concern		266556	312722	363498	17.3194	36.3683	1.35237	1.23331
Acridotheres tristis	Common Myna	66	0.895	0.9397	0.0426	0.1997	Least Concern		1820314	2206464	3253202	21.2134	78.7165	1.32499	1.05955
Acrocephalus aedon	Thick-billed Warbler	72	0.928	0.9488	0.0285	0.2219	Least Concern		1383184	2172092	4070442	57.0357	194.281	1.1368	0.839812
Acrocephalus agricola	Paddyfield Warbler	27	0.7727	0.8933	0.0806	0.4497	Least Concern		2846336	2256292	1592034	-20.7299	-44.0672	1.76151	2.28786
Acrocephalus arundinaceus	Great Reed Warbler	38	0.9351	0.9588	0.0242	0.1948	Least Concern		616512	803678	1762040	30.3589	185.808	1.26711	0.849885
Acrocephalus bistrigiceps	Black-browed Reed Warbler	129	0.8698	0.9086	0.0355	0.3321	Least Concern		1191690	2204295	3651460	84.9722	206.41	1.04062	0.82636
Acrocephalus dumetorum	Blyth's Reed Warbler	11	0.7488	0.8336	0.1248	0.7313	Least Concern		1593064	1513350	1497988	-5.00382	-5.96812	1.55267	1.56347
Acrocephalus orientalis	Oriental Reed Warbler	245	0.8955	0.9182	0.0236	0.3822	Least Concern		1375005	1601878	2646942	16.4998	92.5042	1.35837	1.01947
Acrocephalus scirpaceus	Eurasian Reed Warbler	11	0.8936	0.9208	0.0339	0.5059	Least Concern		2022190	2028391	2139731	0.306648	5.81256	1.49694	1.44507
Acrocephalus sorghophilus	Streaked Reed-warbler	5	0.8964	0.9511	-1	0.5628	Endangered		614304	610323	446106	-0.64805	-27.3803	1.50652	1.87704
Acrocephalus stentoreus	Clamorous Reed-Warbler	6	0.9517	0.9554	-0.7992	0.7028	Least Concern		188285	89374	63521	-52.5326	-66.2634	2.60671	3.46414
Actinodura egertoni	Rusty-fronted Barwing	17	0.9204	0.9516	0.0306	0.3708	Least Concern		5774932	6202946	6117364	7.41159	5.92963	1.431	1.44402
Actinodura morrisoniana	Taiwan Barwing	5	0.265	0.697	-1	0.5348	Least Concern	√	289642	212702	205698	-26.5638	-28.982	1.86173	1.90809
Actinodura ramsayi	Spectacled Barwing	9	0.7638	0.8536	-0.1081	0.6053	Least Concern		363332	507850	695473	39.7757	91.4153	1.21543	1.02242
Actinodura souliei	Streaked Barwing	7	0.6149	0.7058	-0.5422	0.5228	Least Concern		7440358	7229210	7656692	-2.83787	2.90758	1.52921	1.47175
Actinodura waldeni	Streak-throated	7	0.8852	0.9318	-0.5892	0.5641	Least Concern		2498783	2562970	2481552	2.56873	-0.689576	1.47496	1.50694
Actitis hypoleucos	Common Sandpiper	858	0.8513	0.8639	0.0136	0.286	Least Concern		3428722	3862161	5359133	12.6414	56.3012	1.38777	1.13979
Aegithalos bonvaloti	Black-browed Tit	50	0.8892	0.931	0.0338	0.2363	Least Concern		747821	744332	870913	-0.466555	16.4601	1.50469	1.35866
Aegithalos caudatus	Long-tailed Tit	454	0.8913	0.9054	0.0151	0.3303	Least Concern		1780425	2391508	3634861	34.3223	104.157	1.24448	0.989819
Aegithalos concinnus	Black-throated Tit	1027	0.8547	0.8639	0.0095	0.3681	Least Concern		2257433	2804124	2926573	24.2174	29.6416	1.30504	1.27136
Aegithalos fuliginosus	Sooty Tit	46	0.8176	0.8856	0.07	0.4483	Least Concern	√	480982	636339	1054112	32.3	119.158	1.25586	0.956291
Aegithalos iouschistos	Rufous-fronted Tit	7	0.8934	0.9493	-0.5657	0.5596	Least Concern		727019	901845	1244754	24.047	71.2134	1.30615	1.08407
Aegithina lafresnayei	Great Iora	8	0.964	0.9916	-0.3787	0.6173	Least Concern		7540	5133	1190	-31.9231	-84.2175	1.96893	6.83613
Aegithina tiphia	Common Iora	30	0.9837	0.9867	0.0089	0.1678	Least Concern		91535	92761	93450	1.33938	2.0921	1.48678	1.47951
Aegypius monachus	Cinereous Vulture	71	0.8415	0.8932	0.0492	0.4267	Near Threatened		2436127	2690051	2802924	10.4233	15.0566	1.40561	1.36914
Aerodramus brevirostris	Himalayan Swiftlet	46	0.833	0.9106	0.0493	0.3386	Least Concern		9483371	8665978	8086566	-8.61922	-14.729	1.59432	1.67273
Aethopyga christinae	Fork-tailed Sunbird	299	0.9122	0.9243	0.0153	0.253	Least Concern		525190	883354	1537975	68.197	192.842	1.09454	0.841481
Aethopyga gouldiae	Gould's Sunbird	128	0.818	0.8641	0.0317	0.3196	Least Concern		2065648	2785614	3474461	34.8542	68.202	1.24154	1.09452
Aethopyga ignicauda	Fire-tailed Sunbird	24	0.8735	0.949	0.0458	0.305	Least Concern		2982641	3903625	4930434	30.8781	65.3043	1.26407	1.10494
Aethopyga nipalensis	Green-tailed Sunbird	29	0.9139	0.9605	0.032	0.2795	Least Concern		557696	942442	1202281	68.9885	115.58	1.09176	0.963865
Aethopyga saturata	Black-throated Sunbird	38	0.946	0.9677	0.0175	0.1489	Least Concern		1900231	3128449	3941843	64.6352	107.44	1.1074	0.982067
Aethopyga siparaja	Crimson Sunbird	46	0.8448	0.9103	0.0617	0.4467	Least Concern		188289	300911	421478	59.8134	123.846	1.12573	0.946735
Aix galericulata	Mandarin Duck	168	0.8781	0.9055	0.0283	0.3348	Least Concern		1576196	1930576	2427230	22.4832	53.9929	1.31644	1.14938
Alauda arvensis	Eurasian Skylark	267	0.8516	0.8819	0.0248	0.4094	Least Concern		3927585	4566469	5811084	16.2666	47.9557	1.36009	1.17588
Alauda gulgula	Oriental Skylark	303	0.8852	0.9053	0.019	0.3064	Least Concern		2050537	2743723	4241667	33.8051	106.856	1.24736	0.983427
Alcedo atthis	Common Kingfisher	1792	0.8599	0.8649	0.0074	0.2882	Least Concern		3353137	3855686	4623497	14.9874	37.8857	1.36966	1.22524
Alcedo hercules	Blyth's Kingfisher	23	0.6412	0.859	0.1035	0.4396	Near Threatened		692854	1024054	1434744	47.8023	107.077	1.17658	0.982911
Alcippe brunnea	Dusky Fulvetta	72	0.7194	0.808	0.0611	0.4629	Least Concern		1621570	2463983	3217290	51.9505	98.4059	1.15811	1.00402
Alcippe castaneceps	Rufous-winged Fulvetta	24	0.9101	0.9664	0.03	0.2013	Least Concern		2152878	2194239	2052428	1.9212	-4.66585	1.48115	1.54894
Alcippe chrysotis	Golden-breasted Fulvetta	47	0.8963	0.9235	0.0669	0.5074	Least Concern		10011275	10090410	9783688	0.790459	-2.27331	1.49216	1.52326
Alcippe cinerea	Yellow-throated Fulvetta	6	0.8448	0.8976	-0.7978	0.5812	Least Concern		5183033	6828284	8737335	31.743	68.5757	1.25905	1.09321
Alcippe cinereiceps	Streak-throated Fulvetta	83	0.7993	0.8699	0.0493	0.3305	Least Concern		3713114	4535812	4593925	22.1566	23.7216	1.31862	1.30827
Alcippe dubia	Rusty-capped Fulvetta	85	0.8671	0.8967	0.0336	0.4045	Least Concern		999453	2207751	3434882	120.896	243.676	0.952702	0.790972
Alcippe ludlowi	Ludlow's Fulvetta	7	0.9296	0.9842	-0.5908	0.6847	Least Concern		2395117	3469803	4682613	44.8699	95.5066	1.19027	1.01149
Alcippe morrisonia	Grey-cheeked Fulvetta	504	0.7424	0.7761	0.0226	0.5089	Least Concern		1846349	2651050	3275848	43.5834	77.423	1.19646	1.06362
Alcippe nipalensis	Nepal Fulvetta	7	0.9455	0.9559	-0.5898	0.5785	Least Concern		5278287	5299051	5031268	0.393385	-4.67991	1.49608	1.5491
Alcippe poioicephala	Brown-cheeked Fulvetta	15	0.9194	0.9422	0.0311	0.3922	Least Concern		1597023	1958473	2059814	22.6327	28.9784	1.31544	1.27532
Alcippe ruficapilla	Spectacled Fulvetta	57	0.8322	0.891	0.0467	0.3613	Least Concern		2374135	2597285	2787041	9.39921	17.3919	1.41408	1.35185
Alcippe striaticollis	Chinese Fulvetta	15	0.956	0.968	0.0218	0.4012	Least Concern	√	379452	442453	614591	16.6032	61.968	1.35761	1.11741
Alcippe vinipectus	White-browed Fulvetta	40	0.844	0.9068	0.0493	0.3133	Least Concern		1016607	975102	1107757	-4.0827	8.9661	1.54256	1.41772
Alectoris chukar	Chukar Partridge	67	0.8564	0.8991	0.0456	0.499	Least Concern		1146450	1232319	1493597	7.48999	30.2802	1.43032	1.26758
Alophoixus flaveolus	White-throated Bulbul	15	0.9625	0.9731	0.0246	0.4244	Least Concern		6168119	6182646	6044282	0.235518	-2.00769	1.49765	1.52049
Alophoixus pallidus	Puff-throated Bulbul	39	0.9072	0.942	0.0333	0.19	Least Concern		326862	566665	1271559	73.3652	289.02	1.07682	0.757056
Amandava amandava	Red Avadavat	6	0.6388	0.8422	-0.7665	0.4305	Least Concern		412489	556139	1153837	34.8252	179.726	1.2417	0.857493
Amaurornis akool	Brown Crake	316	0.8489	0.8726	0.022	0.3344	Least Concern		790208	1589420	3366074	101.139	325.973	0.997168	0.734757
Amaurornis phoenicurus	White-breasted Waterhen	232	0.9237	0.9352	0.0154	0.2459	Least Concern		1156666	1573857	2107661	36.0684	82.2186	1.23492	1.04879
Anas acuta	Northern Pintail	239	0.8443	0.8762	0.0297	0.3705	Least Concern		2447399	2745843	3508583	12.1943	43.3597	1.39131	1.19755
Anas clypeata	Northern Shoveler	251	0.8607	0.8901	0.0258	0.3765	Least Concern		2181972	2122418	2207374	-2.72937	1.16418	1.52806	1.48849
Anas crecca	Green-winged Teal	514	0.8725	0.8897	0.016	0.3611	Least Concern		2262684	2535016	3075340	12.0358	35.9156	1.39257	1.23575
Anas falcata	Falcated Duck	190	0.8932	0.9145	0.0209	0.2845	Near Threatened		2421905	3682821	5519813	52.063	127.912	1.15762	0.938766
Anas formosa	Baikal Teal	80	0.8821	0.9267	0.041	0.4118	Least Concern		1041859	1600897	2199081	53.6577	111.073	1.1508	0.97377
Anas penelope	Eurasian Wigeon	254	0.8611	0.8866	0.0244	0.3992	Least Concern		2269225	2564516	3173189	13.0129	39.8358	1.38486	1.21512
Anas platyrhynchos	Mallard	661	0.8415	0.8574	0.0165	0.3898	Least Concern		2763350	3271349	4960396	18.3834	79.5066	1.34471	1.05708
Anas poecilorhyncha	Spot-billed Duck	258	0.917	0.9371	0.0178	0.2938	Least Concern		1681667	2006431	3178666	19.312	89.0188	1.33814	1.02905
Anas querquedula	Garganey	64	0.8815	0.9173	0.0306	0.3389	Least Concern		1708443	1664414	1764167	-2.57714	3.26168	1.52645	1.46841
Anas strepera	Gadwall	279	0.8435	0.8716	0.0239	0.3717	Least Concern		2967508	3508621	5220800	18.2346	75.9321	1.34578	1.0684
Anastomus oscitans	Asian Openbill	5	0.975	0.9759	-1	0.7945	Least Concern		1109346	1780433	2653231	60.4939	139.171	1.12308	0.918111
Anser albifrons	White-fronted Goose	62	0.9301	0.9482	0.0234	0.3433	Least Concern		1368109	2084497	3690022	52.3634	169.717	1.15633	0.870759
Anser anser	Graylag Goose	107	0.8283	0.8743	0.0459	0.4449	Least Concern		2582632	3682920	5141296	42.6034	99.072	1.20125	1.00233
Anser caerulescens	Snow Goose	5	0.9786	0.9867	-1	0.6884	Least Concern		189180	297883	267049	57.4601	41.1613	1.13508	1.20841
Anser cygnoides	Swan Goose	89	0.9174	0.9365	0.0275	0.3191	Vulnerable		1124692	1739896	3078995	54.6998	173.763	1.14641	0.865279
Anser erythropus	Lesser White-fronted Goose	28	0.9188	0.955	0.0454	0.3431	Vulnerable		788403	1163156	2125737	47.5332	169.626	1.17781	0.870885
Anser fabalis	Bean Goose	142	0.9075	0.9295	0.0238	0.335	Least Concern		1833131	2518563	4018364	37.3913	119.208	1.22785	0.956188
Anser indicus	Bar-headed Goose	70	0.8444	0.9087	0.0428	0.2792	Least Concern		3941025	4959904	6418440	25.8531	62.8622	1.29458	1.11402
Anthracoceros albirostris	Oriental Pied Hornbill	10	0.9324	0.965	0.0362	0.4352	Least Concern		287358	332878	377209	15.8409	31.268	1.36325	1.2618
Anthropoides virgo	Demoiselle Crane	45	0.8389	0.9152	0.0719	0.3921	Least Concern		883007	794149	794210	-10.0631	-10.0562	1.61189	1.61181
Anthus campestris	Tawny Pipit	31	0.9004	0.9478	0.0443	0.3813	Least Concern		3392048	3335609	3393709	-1.66386	0.0489675	1.51692	1.49951
Anthus cervinus	Red-throated Pipit	160	0.8928	0.9195	0.0293	0.2943	Least Concern		1362718	1496533	1870752	9.81971	37.2809	1.41058	1.22843
Anthus godlewskii	Blyth's Pipit	18	0.7384	0.8892	0.0973	0.3583	Least Concern		5135772	5377990	5918640	4.71629	15.2434	1.45496	1.36773
Anthus gustavi	Pechora Pipit	19	0.9221	0.9579	0.052	0.4598	Least Concern		1171854	1640175	2658245	39.9641	126.841	1.21447	0.940837
Anthus hodgsoni	Olive-backed Pipit	1323	0.8632	0.8692	0.0084	0.3103	Least Concern		3553861	3971033	4553442	11.7386	28.1266	1.39495	1.28048
Anthus pratensis	Meadow Pipit	5	0.9182	0.9542	-1	0.6758	Near Threatened		956893	646142	830136	-32.475	-13.2467	1.98093	1.65269
Anthus richardi	Richard's Pipit	361	0.9276	0.9368	0.017	0.1673	Least Concern		9859191	9688441	9536628	-1.73189	-3.2717	1.51762	1.53382
Anthus roseatus	Rosy Pipit	118	0.8666	0.9032	0.034	0.3399	Least Concern		2703712	3441225	5617843	27.2778	107.783	1.28568	0.981272
Anthus rubescens	Buff-bellied Pipit	275	0.9112	0.9247	0.0173	0.2523	Least Concern		2080519	2355189	3291125	13.202	58.1877	1.38338	1.13216
Anthus rufulus	Paddyfield Pipit	36	0.969	0.9781	0.0119	0.2213	Least Concern		692200	1047002	1736669	51.2572	150.891	1.16113	0.898579
Anthus spinoletta	Water Pipit	326	0.8697	0.8891	0.0216	0.3981	Least Concern		2034176	2848847	5022757	40.0492	146.919	1.21403	0.904992
Anthus trivialis	Tree Pipit	18	0.9285	0.9632	0.0376	0.3868	Least Concern		599818	429976	400147	-28.3156	-33.2886	1.895	1.99899
Apus affinis	House Swift	513	0.8199	0.8457	0.0219	0.3593	Least Concern		10799619	10813535	11122308	0.128856	2.98797	1.49871	1.47099
Apus apus	Common Swift	270	0.8666	0.8937	0.023	0.3007	Least Concern		2476676	3216855	4431146	29.886	78.915	1.26991	1.05892
Apus pacificus	Fork-tailed Swift	331	0.864	0.8828	0.0168	0.3304	Least Concern		4315425	4955388	5863200	14.8297	35.8661	1.37086	1.23602
Aquila chrysaetos	Golden Eagle	141	0.8499	0.8901	0.0317	0.2903	Least Concern		3501877	4335665	5372676	23.8097	53.4228	1.30769	1.15179
Aquila clanga	Greater Spotted Eagle	37	0.8025	0.9157	0.0765	0.3722	Vulnerable		2199601	3400501	5650046	54.5963	156.867	1.14685	0.889307
Aquila nipalensis	Steppe Eagle	52	0.7866	0.8922	0.0574	0.4788	Endangered		1713651	1592590	1527366	-7.06451	-10.8706	1.57602	1.62196
Arachnothera longirostra	Little Spiderhunter	14	0.8805	0.9349	0.0739	0.5282	Least Concern		97533	92376	93951	-5.28744	-3.6726	1.55583	1.53813
Arachnothera magna	Streaked Spiderhunter	32	0.9663	0.9783	0.0173	0.2246	Least Concern		224583	392022	595568	74.5555	165.188	1.07288	0.87709
Arborophila ardens	Hainan Partridge	8	0.5842	0.6976	-0.3305	0.536	Vulnerable	√	11835900	11837452	11954706	0.0131126	1.00378	1.49987	1.49006
Arborophila brunneopectus	Brown-breasted Partridge	7	0.7909	0.8669	-0.5682	0.576	Least Concern		512238	760367	1069482	48.4402	108.786	1.17367	0.978959
Arborophila crudigularis	Taiwan Partridge	11	0.5536	0.6682	0.1138	0.5191	Least Concern	√	200873	223967	242419	11.4968	20.6827	1.39689	1.32862
Arborophila gingica	White-necklaced Partridge	15	0.7295	0.8997	0.1094	0.3807	Near Threatened	√	445693	744515	663799	67.0466	48.9364	1.09864	1.17143
Arborophila rufipectus	Sichuan Partridge	6	0.7566	0.7598	-0.7608	0.6272	Endangered	√	1467252	1294724	1266728	-11.7586	-13.6666	1.63325	1.6583
Arborophila rufogularis	Rufous-throated Partridge	10	0.9229	0.9562	0.0176	0.5199	Least Concern		2447797	2411985	2357035	-1.46303	-3.70791	1.51485	1.53851
Arborophila torqueola	Common Hill Partridge	16	0.8814	0.9372	0.0543	0.4332	Least Concern		3038809	2920754	2388119	-3.88491	-21.4127	1.54042	1.77247
Ardea alba	Great Egret	1664	0.7961	0.8048	0.0125	0.3901	Least Concern		3823362	4383173	5401913	14.6419	41.287	1.37228	1.20778
Ardea cinerea	Grey Heron	931	0.94	0.9475	0.0062	0.1171	Least Concern		8194875	8770471	9354933	7.02385	14.1559	1.43437	1.376
Ardea purpurea	Purple Heron	145	0.893	0.9239	0.0253	0.2154	Least Concern		2632197	3282202	4528767	24.6944	72.0527	1.30196	1.08122
Ardeola bacchus	Chinese Pond Heron	1433	0.869	0.8753	0.0076	0.2641	Least Concern		3545567	3941281	4382191	11.1608	23.5963	1.3996	1.30909
Arenaria interpres	Ruddy Turnstone	94	0.9024	0.9382	0.0485	0.3021	Least Concern		758137	605197	412010	-20.1731	-45.6549	1.75271	2.34009
Artamus fuscus	Ashy Wood Swallow	54	0.9114	0.9477	0.0364	0.2915	Least Concern		2048905	2829170	3773844	38.082	84.1883	1.22421	1.04292
Asio flammeus	Short-eared Owl	45	0.8909	0.9415	0.0359	0.2339	Least Concern		2519189	2781774	3699179	10.4234	46.8401	1.40561	1.18101
Asio otus	Long-eared Owl	68	0.8816	0.9191	0.0383	0.2748	Least Concern		2347251	1911853	1852808	-18.5493	-21.0648	1.72774	1.76686
Athene noctua	Little Owl	193	0.8362	0.8775	0.0327	0.3936	Least Concern		2609847	3124244	3570484	19.7099	36.8082	1.33535	1.23095
Aviceda jerdoni	Jerdon's Baza	8	0.8837	0.8903	-0.5631	0.622	Least Concern		589095	889648	963453	51.0194	63.548	1.16217	1.11144
Aviceda leuphotes	Black Baza	142	0.8404	0.8781	0.0312	0.4095	Least Concern		1363205	1823860	2814975	33.7921	106.497	1.24743	0.984269
Aythya baeri	Baer's Pochard	62	0.8706	0.9186	0.0496	0.3584	Critically Endangered		2074458	3153021	4762188	51.9925	129.563	1.15793	0.93561
Aythya ferina	Common Pochard	226	0.8285	0.868	0.0294	0.4513	Vulnerable		2411564	2809499	4101588	16.5011	70.08	1.35836	1.08796
Aythya fuligula	Tufted Duck	245	0.8405	0.8748	0.0284	0.3523	Least Concern		3068750	3229058	4051602	5.22389	32.0278	1.45035	1.25742
Aythya marila	Greater Scaup	26	0.9149	0.9406	0.0309	0.1174	Least Concern		2535990	2754893	3393711	8.63186	33.8219	1.42054	1.24726
Aythya nyroca	Ferruginous Duck	162	0.8691	0.9017	0.0274	0.3095	Near Threatened		3327609	3786665	4141538	13.7954	24.4599	1.37877	1.30347
Babax lanceolatus	Chinese Babax	89	0.8148	0.8771	0.0349	0.4817	Least Concern		1472662	1659002	2897877	12.6533	96.7781	1.38768	1.00819
Babax waddelli	Giant Babax	14	0.9838	0.9924	0.0104	0.4829	Near Threatened		4497282	5274007	5968724	17.271	32.7185	1.35273	1.25347
Bambusicola fytchii	Mountain Bamboo Partridge	18	0.9182	0.9393	0.0357	0.3359	Least Concern		388534	433678	475944	11.6191	22.4974	1.3959	1.31634
Bambusicola thoracicus	Chinese Bamboo Partridge	483	0.8301	0.8481	0.0175	0.4021	Least Concern	√	1721743	2590389	2792064	50.4515	62.165	1.16467	1.11666
Blythipicus pyrrhotis	Bay Woodpecker	102	0.7875	0.8687	0.0412	0.3652	Least Concern		5489477	6575230	6147587	19.7788	11.9886	1.33487	1.39295
Bombycilla garrulus	Bohemian Waxwing	91	0.9109	0.9365	0.0371	0.2229	Least Concern		1927980	2682094	3472182	39.1142	80.0943	1.21883	1.05526
Bombycilla japonica	Japanese Waxwing	96	0.922	0.9449	0.0266	0.2721	Near Threatened		1099824	1587165	1987973	44.3108	80.7537	1.19295	1.05324
Bonasa bonasia	Hazel Grouse	17	0.8906	0.9054	0.0365	0.4872	Least Concern		3420537	3197207	1399365	-6.52909	-59.0893	1.56985	2.94435
Bonasa sewerzowi	Chinese Grouse	11	0.9089	0.9262	0.0484	0.5987	Near Threatened	√	2050380	1944028	2446560	-5.18694	19.3223	1.55471	1.33807
Botaurus stellaris	Eurasian Bittern	129	0.8758	0.9137	0.0317	0.2788	Least Concern		2535878	2266646	1802951	-10.6169	-28.9023	1.61878	1.90652
Brachypteryx leucophrys	Lesser Shortwing	42	0.8918	0.9352	0.0415	0.2053	Least Concern		854664	1541433	2162066	80.3554	152.973	1.05446	0.8953
Brachypteryx montana	White-browed Shortwing	22	0.7321	0.9	0.0955	0.2926	Least Concern		3537589	3961899	3780167	11.9943	6.85716	1.3929	1.43583
Brachypteryx stellata	Gould's Shortwing	6	0.8082	0.8344	-0.795	0.6068	Least Concern		9710545	10223218	10630742	5.27955	9.47627	1.44985	1.41344
Bradypterus luteoventris	Brown Bush Warbler	28	0.7655	0.868	0.0805	0.438	Least Concern		2333894	2824828	3142434	21.035	34.6434	1.32621	1.2427
Bradypterus mandelli	Russet Bush Warbler	14	0.8307	0.858	0.0711	0.4734	Least Concern		924793	777408	757353	-15.9371	-18.1057	1.68959	1.72109
Bradypterus thoracicus	Spotted Bush Warbler	21	0.8705	0.9314	0.0587	0.1514	Least Concern		6676181	6651270	6393327	-0.373132	-4.23676	1.50375	1.54424
Branta ruficollis	Red-breasted Goose	5	0.9836	0.9875	-1	0.7958	Vulnerable		4483507	2884770	1816370	-35.6582	-59.4877	2.0542	2.96839
Bubo bubo	Eurasian Eagle-owl	38	0.7194	0.8662	0.1033	0.6463	Least Concern		1036098	1559633	2990399	50.5295	188.621	1.16432	0.846475
Bubo nipalensis	Spot-bellied Eagle Owl	7	0.8464	0.9614	-0.5802	0.5612	Least Concern		208933	271448	444816	29.9211	112.899	1.2697	0.969707
Bubulcus ibis	Cattle Egret	780	0.8983	0.907	0.0088	0.2508	Least Concern		2916139	3608950	4346780	23.7578	49.0594	1.30803	1.17087
Bucephala clangula	Common Goldeneye	175	0.8613	0.8972	0.0315	0.4659	Least Concern		1684302	1657818	1684261	-1.5724	-0.00243424	1.51598	1.50002
Buceros bicornis	Great Hornbill	5	0.9578	0.9757	-1	0.6281	Near Threatened		86639	88159	91561	1.75441	5.68104	1.48276	1.44624
Burhinus oedicnemus	Eurasian Thick-knee	8	0.9799	0.9878	-0.3961	0.6257	Least Concern		246212	167379	234627	-32.0183	-4.70529	1.97099	1.54938
Butastur indicus	Grey-faced Buzzard	139	0.8559	0.9	0.0347	0.3234	Least Concern		2001032	2066826	2229089	3.288	11.397	1.46817	1.39769
Buteo buteo	Common Buzzard	790	0.8428	0.8568	0.0134	0.3846	Least Concern		3052918	3519493	4149378	15.2829	35.9151	1.36743	1.23575
Buteo hemilasius	Upland Buzzard	245	0.8086	0.8444	0.0316	0.4458	Least Concern		3032421	3554165	4651827	17.2055	53.4031	1.3532	1.15188
Buteo lagopus	Rough-legged Hawk	45	0.8734	0.9212	0.0517	0.3049	Least Concern		1654159	2119203	2453821	28.1136	48.3425	1.28056	1.17412
Buteo rufinus	Long-legged Hawk	80	0.8715	0.9082	0.0353	0.2617	Least Concern		1369046	1227953	1647936	-10.3059	20.3711	1.6149	1.33076
Butorides striata	Striated Heron	334	0.883	0.8984	0.0172	0.3745	Least Concern		1198685	1640520	2433715	36.86	103.032	1.23067	0.992533
Cacomantis merulinus	Plaintive Cuckoo	159	0.9374	0.9496	0.0148	0.2038	Least Concern		564891	1400252	2692709	147.88	376.678	0.903421	0.709785
Cacomantis sonneratii	Banded Bay Cuckoo	16	0.9625	0.9759	0.0181	0.2832	Least Concern		121972	126310	130357	3.55655	6.87453	1.46566	1.43568
Calandrella acutirostris	Hume's Short-toed Lark	14	0.9134	0.9577	0.0518	0.4541	Least Concern		377411	453236	575192	20.0908	52.4047	1.3327	1.15615
Calandrella brachydactyla	Greater Short-toed Lark	63	0.8228	0.8781	0.0478	0.42	Least Concern		3058888	2851456	2572107	-6.78129	-15.9137	1.57275	1.68925
Calandrella cheleensis	Asian Short-toed Lark	88	0.8256	0.8799	0.0491	0.4431	Least Concern		2277969	2727072	3273271	19.7151	43.6925	1.33532	1.19593
Calcarius lapponicus	Lapland Longspur	19	0.7978	0.8396	0.1134	0.5247	Least Concern		1042753	1124272	1158942	7.81767	11.1425	1.42749	1.39975
Calidris acuminata	Sharp-tailed Sandpiper	86	0.9442	0.9648	0.0337	0.2382	Least Concern		886160	638475	299056	-27.9504	-66.2526	1.88793	3.46319
Calidris alba	Sanderling	57	0.9502	0.971	0.0307	0.2081	Least Concern		752848	594575	364705	-21.0232	-51.5566	1.7662	2.56427
Calidris alpina	Dunlin	215	0.9309	0.9472	0.0155	0.2845	Least Concern		1065106	1124146	1604756	5.54311	50.6663	1.44748	1.16372
Calidris canutus	Red Knot	59	0.9098	0.9622	0.0374	0.2689	Near Threatened		584667	416702	262992	-28.7283	-55.0185	1.90308	2.72314
Calidris ferruginea	Curlew Sandpiper	111	0.896	0.9357	0.0374	0.2821	Near Threatened		1214000	1063855	863427	-12.3678	-28.8775	1.64113	1.90603
Calidris melanotos	Pectoral Sandpiper	6	0.9945	0.994	-0.7983	0.6472	Least Concern		562466	568616	571987	1.0934	1.69272	1.48918	1.48335
Calidris minuta	Little Stint	23	0.9015	0.9546	0.0362	0.3336	Least Concern		2079373	1814866	1702907	-12.7205	-18.1048	1.64574	1.72107
Calidris ruficollis	Red-necked Stint	161	0.9382	0.9588	0.0239	0.3067	Near Threatened		766011	730477	644405	-4.63884	-15.8752	1.54864	1.68871
Calidris subminuta	Long-toed Stint	116	0.9196	0.9474	0.0307	0.2499	Least Concern		1347286	1208434	1203680	-10.3061	-10.6589	1.6149	1.61931
Calidris temminckii	Temminck's Stint	176	0.8595	0.9098	0.0374	0.345	Least Concern		1758112	1726355	1746379	-1.80631	-0.667364	1.5184	1.50672
Calidris tenuirostris	Great Knot	67	0.9343	0.9598	0.0177	0.3567	Endangered		589640	959534	1361775	62.7322	130.95	1.11451	0.932994
Caprimulgus affinis	Savanna Nightjar	22	0.8368	0.9292	0.0713	0.3198	Least Concern		282273	404844	628622	43.4229	122.7	1.19724	0.949035
Caprimulgus europaeus	European Nightjar	17	0.7808	0.879	0.0799	0.7249	Least Concern		318490	163323	54289	-48.7196	-82.9543	2.45006	6.36657
Caprimulgus indicus	Indian Jungle Nightjar	130	0.8522	0.8928	0.0345	0.4611	Least Concern		1404117	1990030	3009915	41.7282	114.364	1.20558	0.966497
Caprimulgus macrurus	Large-tailed Nightjar	5	0.8974	0.9447	-1	0.6263	Least Concern		49193	89630	145620	82.2007	196.018	1.04885	0.837818
Carduelis ambigua	Black-headed Greenfinch	92	0.9278	0.9503	0.0218	0.1815	Least Concern		954324	997705	1079780	4.54573	13.1461	1.45652	1.38381
Carduelis cannabina	Eurasian Linnet	44	0.8658	0.9102	0.0341	0.2081	Least Concern		6550463	7318980	8102753	11.7323	23.6974	1.395	1.30842
Carduelis carduelis	European Goldfinch	34	0.9236	0.9505	0.0201	0.2154	Least Concern		3136636	3174849	3456072	1.21828	10.184	1.48796	1.40757
Carduelis flammea	Common Redpoll	21	0.7339	0.8722	0.0818	0.3364	Least Concern		5938244	5725341	5524139	-3.58529	-6.97353	1.53719	1.57496
Carduelis flavirostris	Twite	90	0.8721	0.9137	0.042	0.3257	Least Concern		1513850	1791631	2475120	18.3493	63.4984	1.34496	1.11163
Carduelis sinica	Oriental Greenfinch	1261	0.8331	0.8411	0.0104	0.4295	Least Concern		2223225	3022660	4633491	35.9583	108.413	1.23552	0.979816
Carduelis spinus	Eurasian Siskin	228	0.9021	0.9238	0.0245	0.1997	Least Concern		1582263	1719784	1894963	8.69141	19.7628	1.42004	1.33498
Carduelis thibetana	Tibetan Siskin	16	0.9053	0.966	0.0399	0.427	Least Concern		687223	496857	366769	-27.7008	-46.6303	1.88314	2.37372
Carpodacus edwardsii	Dark-rumped Rosefinch	10	0.9181	0.9257	0.0321	0.6286	Least Concern		790876	811975	1112084	2.6678	40.6142	0.974015	0.711166
Carpodacus eos	Pink-rumped Rosefinch	36	0.9293	0.9617	0.0341	0.2093	Least Concern		560925	1341863	2749074	139.223	390.097	0.91802	0.704041
Carpodacus erythrinus	Common Rosefinch	250	0.8294	0.8567	0.0247	0.3643	Least Concern		4199808	4103083	4048716	-2.30308	-3.59759	1.52357	1.53732
Carpodacus nipalensis	Dark-breasted Rosefinch	23	0.7986	0.9247	0.0474	0.4253	Least Concern		1710005	1984578	2109229	16.0569	23.3464	1.36165	1.31073
Carpodacus pulcherrimus	Beautiful Rosefinch	69	0.8446	0.8972	0.0496	0.2765	Least Concern		2438709	2982108	3428021	22.2822	40.567	1.31778	1.2114
Carpodacus rhodochlamys	Red-mantled Rosefinch	14	0.9321	0.9403	0.0306	0.4308	Least Concern		1840596	1259325	1075307	-31.5806	-41.5783	1.96157	2.21169
Carpodacus rhodochrous	Pink-browed Rosefinch	5	0.9068	0.9692	-1	0.6162	Least Concern		257492	331169	507449	28.6133	97.0737	1.27752	1.00742
Carpodacus rodopeplus	Spot-winged Rosefinch	11	0.7495	0.8455	0.044	0.5035	Least Concern		5548072	6807591	8951859	22.7019	61.3508	1.31498	1.11977
Carpodacus roseus	Pallas's Rosefinch	31	0.822	0.9006	0.0905	0.3793	Least Concern		1070811	1662801	1624222	55.2843	51.6815	1.14398	1.15928
Carpodacus rubicilloides	Streaked Rosefinch	38	0.9272	0.9594	0.0324	0.2022	Least Concern		1136904	1603832	2553446	41.0701	124.596	1.20887	0.945243
Carpodacus thura	White-browed Rosefinch	65	0.8989	0.9273	0.0349	0.3324	Least Concern		1032109	1991644	3432119	92.9684	232.535	1.01822	0.800721
Carpodacus trifasciatus	Three-banded Rosefinch	18	0.8547	0.9066	0.0407	0.4528	Least Concern		1199676	1406798	1892822	17.2648	57.7778	1.35277	1.1338
Carpodacus vinaceus	Vinaceous Rosefinch	61	0.7055	0.802	0.0787	0.5972	Least Concern		2899745	2737816	2193778	-5.58425	-24.3458	1.55915	1.8218
Cecropis daurica	Red-rumped Swallow	1230	0.8601	0.8664	0.0085	0.3375	Least Concern		3379737	3968597	5093192	17.4232	50.6979	1.35162	1.16358
Cecropis striolata	Striated Swallow	38	0.8887	0.9559	0.0575	0.2354	Least Concern		136146	181577	260347	33.3693	91.2263	1.2498	1.02294
Celeus brachyurus	Rufous Woodpecker	23	0.8878	0.9357	0.0482	0.2894	Least Concern		787133	1054065	1251703	33.9119	59.0205	1.24676	1.12885
Centropus bengalensis	Lesser Coucal	280	0.8584	0.8776	0.0222	0.3156	Least Concern		1027741	1703770	3129952	65.7781	204.547	1.10322	0.828357
Centropus sinensis	Greater Coucal	460	0.8948	0.9078	0.0148	0.2894	Least Concern		526367	1064123	1798459	102.164	241.674	0.994649	0.792677
Cephalopyrus flammiceps	Fire-capped Tit	29	0.8403	0.9263	0.0496	0.2941	Least Concern		3225583	3605789	3820556	11.7872	18.4454	1.39456	1.34427
Certhia discolor	Brown-throated Treecreeper	6	0.9698	0.9849	-0.8	0.7947	Least Concern		308262	257848	128031	-16.3543	-58.4668	1.69552	2.90771
Certhia familiaris	Eurasian Treecreeper	121	0.8575	0.8973	0.0284	0.2842	Least Concern		3793243	4950228	6144405	30.5012	61.9829	1.26628	1.11735
Certhia himalayana	Bar-tailed Treecreeper	46	0.9166	0.9431	0.0258	0.1935	Least Concern		2657058	3353505	4225589	26.2112	59.0326	1.29232	1.1288
Certhia nipalensis	Rusty-flanked Treecreeper	7	0.8873	0.89	-0.5571	0.6389	Least Concern		423223	455987	457472	7.74155	8.09242	1.42815	1.42513
Ceryle rudis	Lesser Pied Kingfisher	29	0.8803	0.9013	0.0217	0.4066	Least Concern		4815782	5264253	6402121	9.31253	32.9404	1.41481	1.25222
Cettia acanthizoides	Yellowish-bellied Bush Warbler	56	0.6961	0.8439	0.0678	0.4967	Least Concern		4251975	5962894	7230639	40.2382	70.0537	1.21307	1.08805
Cettia brunnifrons	Grey-sided Bush Warbler	15	0.7723	0.8255	0.0578	0.4563	Least Concern		8194739	8848110	9454566	7.97305	15.3736	1.42616	1.36675
Cettia canturians	Manchurian Bush Warbler	230	0.9059	0.9245	0.019	0.2528	Least Concern		1427326	1291770	1252048	-9.4972	-12.2802	1.60494	1.63999
Cettia cetti	Cetti's Warbler	6	0.8143	0.8646	-0.7867	0.6175	Least Concern		2727498	2292477	2111178	-15.9495	-22.5965	1.68976	1.79193
Cettia diphone	Japanese Bush-Warbler	24	0.7877	0.9261	0.0922	0.3852	Least Concern		4250890	4540491	5130925	6.81271	20.7024	1.43622	1.32848
Cettia fortipes	Brownish-flanked Bush Warbler	720	0.8387	0.8534	0.0137	0.4491	Least Concern		1358158	2108626	3085393	55.2563	127.175	1.1441	0.94019
Cettia pallidipes	Pale-footed Bush Warbler	16	0.8939	0.9234	0.0535	0.5718	Least Concern		5766051	6379011	7009597	10.6305	21.5667	1.40391	1.32259
Ceyx erithaca	Three-toed Kingfisher	5	0.7905	0.9585	-1	0.4437	Least Concern		152558	182464	223706	19.603	46.6367	1.3361	1.18196
Chaimarrornis leucocephalus	White-capped Water Redstart	343	0.8849	0.9043	0.0141	0.3303	Least Concern		2415727	3125419	5039147	29.378	108.598	1.27293	0.979392
Chalcoparia singalensis	Ruby-cheeked Sunbird	20	0.871	0.9152	0.0704	0.2725	Least Concern		2840724	3313562	3436617	16.645	20.9768	1.3573	1.3266
Chalcophaps indica	Emerald Dove	42	0.9429	0.9606	0.0198	0.1685	Least Concern		541293	692799	871368	27.9896	60.979	1.28131	1.1212
Charadrius alexandrinus	Kentish Plover	438	0.8826	0.902	0.0192	0.2657	Least Concern		2210944	2979063	5177171	34.7417	134.161	1.24216	0.927056
Charadrius dubius	Little Ringed Plover	625	0.8746	0.8851	0.0143	0.3167	Least Concern		2526063	2959364	3830663	17.1532	51.6456	1.35358	1.15943
Charadrius leschenaultii	Greater Sand Plover	132	0.9374	0.9577	0.023	0.1979	Least Concern		1035719	774532	483494	-25.2179	-53.318	1.83722	2.64215
Charadrius mongolus	Lesser Sand Plover	123	0.89	0.9284	0.0395	0.3292	Least Concern		1549866	1216137	950531	-21.5328	-38.6701	1.77442	2.13053
Charadrius placidus	Long-billed Ringed Plover	189	0.9068	0.9285	0.0197	0.3592	Least Concern		1493704	2248603	3117063	50.5387	108.68	1.16428	0.979202
Chlidonias hybrida	Whiskered Tern	342	0.893	0.9198	0.0257	0.3156	Least Concern		1393886	1951377	3682704	39.9955	164.204	1.21431	0.878495
Chlidonias leucopterus	White-winged Tern	170	0.8874	0.9192	0.0337	0.2476	Least Concern		1627286	1501907	1107384	-7.70479	-31.949	1.58348	1.96949
Chlidonias niger	Black Tern	9	0.9608	0.9692	-0.1937	0.6252	Least Concern		230080	220919	197938	-3.98166	-13.9699	1.54147	1.66238
Chloropsis aurifrons	Golden-fronted Leafbird	20	0.9805	0.9856	0.0116	0.1709	Least Concern		6113543	6356282	6438149	3.97051	5.30962	1.46181	1.44958
Chloropsis cochinchinensis	Blue-winged Leafbird	24	0.9335	0.9578	0.0408	0.4518	Near Threatened		116744	167707	270862	43.6536	132.014	1.19612	0.931009
Chloropsis hardwickii	Orange-bellied Leafbird	125	0.878	0.9084	0.0273	0.2597	Least Concern		1248584	1703199	2327612	36.4104	86.4201	1.23308	1.03642
Chrysococcyx maculatus	Asian Emerald Cuckoo	24	0.8206	0.9033	0.0978	0.4606	Least Concern		512753	1504542	2519496	193.424	391.366	0.840803	0.703514
Chrysococcyx xanthorhynchus	Violet Cuckoo	6	0.9613	0.9975	-0.7886	0.5643	Least Concern		386274	754825	1141516	95.4118	195.52	1.01174	0.838387
Chrysocolaptes lucidus	Greater Flameback	8	0.9645	0.9786	-0.3952	0.5152	Least Concern		3999662	3875565	3536596	-3.10269	-11.5776	1.53202	1.63094
Chrysolophus amherstiae	Lady Amherst's Pheasant	25	0.8819	0.9353	0.033	0.4296	Least Concern		731418	787897	893786	7.72185	22.1991	1.42832	1.31834
Chrysolophus pictus	Golden Pheasant	54	0.8589	0.9249	0.0456	0.3189	Least Concern	√	857611	862858	1308667	0.611816	52.5945	1.49392	1.15533
Chrysomma sinense	Yellow-eyed Babbler	23	0.8805	0.9319	0.0426	0.4416	Least Concern		292791	633501	1715072	116.366	485.767	0.962179	0.670716
Ciconia boyciana	Oriental White Stork	93	0.8766	0.9213	0.0412	0.3379	Endangered		849814	1213974	1379325	42.8517	62.309	1.20003	1.11611
Ciconia nigra	Black Stork	128	0.7873	0.8504	0.0477	0.4652	Least Concern		2266702	2130297	2252920	-6.01777	-0.60802	1.56403	1.50612
Cinclidium frontale	Blue-fronted Robin	12	0.7016	0.8157	0.0899	0.733	Least Concern		4919625	3698852	2467143	-24.8144	-49.851	1.83004	2.49406
Cinclidium leucurum	White-tailed Robin	58	0.8796	0.9244	0.0353	0.2987	Least Concern		1230475	2298139	3921324	86.7684	218.684	1.03542	0.813791
Cinclus cinclus	White-throated Dipper	74	0.8992	0.9407	0.0338	0.2412	Least Concern		3752437	4565574	4897886	21.6696	30.5255	1.3219	1.26613
Cinclus pallasii	Brown Dipper	262	0.8681	0.898	0.018	0.2638	Least Concern		3844817	4416722	5082725	14.8747	32.1968	1.37051	1.25645
Cinnyris asiaticus	Purple Sunbird	13	0.9433	0.9588	0.0343	0.6507	Least Concern		5854784	5966772	5869804	1.91276	0.256542	1.48123	1.49744
Cinnyris jugularis	Olive-backed Sunbird	48	0.8999	0.9336	0.0472	0.4134	Least Concern		135467	338198	561773	149.653	314.694	0.900555	0.741142
Circaetus gallicus	Short-toed Snake Eagle	14	0.8687	0.9043	0.0982	0.551	Least Concern		824776	1230626	1367791	49.2073	65.8379	1.17021	1.103
Circus aeruginosus	Western Marsh Harrier	24	0.8622	0.922	0.0608	0.5912	Least Concern		1446551	1757948	2621287	21.5269	81.2094	1.32286	1.05185
Circus cyaneus	Hen Harrier	263	0.8445	0.8684	0.0266	0.3633	Least Concern		2759021	3187887	4172248	15.5441	51.222	1.36547	1.16128
Circus macrourus	Pallid Harrier	5	0.975	0.9944	-1	0.6056	Near Threatened		79737	97560	177124	22.3522	122.135	1.31731	0.950176
Circus melanoleucos	Pied Harrier	107	0.8133	0.8696	0.0521	0.4275	Least Concern		1370561	2454140	3873903	79.061	182.651	1.05847	0.853793
Circus spilonotus	Eastern Marsh Harrier	142	0.9103	0.9365	0.0268	0.3105	Least Concern		1393405	1910958	2884015	37.143	106.976	1.22917	0.983148
Cissa chinensis	Green Magpie	19	0.9814	0.9904	0.0072	0.3119	Least Concern		741981	813300	904777	9.61197	21.9407	1.41231	1.32007
Cissa hypoleuca	Short-tailed Magpie	6	0.9659	0.9736	-0.7945	0.6351	Least Concern		92553	193136	428693	108.676	363.186	0.979212	0.715896
Cisticola exilis	Golden-headed Cisticola	18	0.8143	0.8604	0.0915	0.5774	Least Concern		500216	790723	1863864	58.0763	272.612	1.13261	0.768376
Cisticola juncidis	Zitting Cisticola	403	0.8783	0.894	0.0197	0.3429	Least Concern		886337	1357671	1985160	53.1777	123.973	1.15284	0.946481
Clamator coromandus	Chestnut-winged Cuckoo	116	0.8238	0.867	0.0389	0.3117	Least Concern		1583172	1779874	2519436	12.4246	59.1385	1.38949	1.12838
Coccothraustes coccothraustes	Hawfinch	120	0.8624	0.9062	0.0363	0.2638	Least Concern		2330987	3086204	3617061	32.399	55.1729	1.25529	1.14444
Cochoa purpurea	Purple Cochoa	6	0.7831	0.8231	-0.793	0.6037	Least Concern		3710212	4904772	6676971	32.1965	79.962	1.25645	1.05567
Columba hodgsonii	Speckled Wood Pigeon	32	0.8042	0.9025	0.0552	0.3658	Least Concern		3296022	3842490	4420825	16.5796	34.1261	1.35778	1.24557
Columba leuconota	Snow Pigeon	35	0.8937	0.9537	0.0535	0.2875	Least Concern		801439	924980	1090061	15.4149	36.013	1.36644	1.23522
Columba livia	Rock Dove	69	0.8792	0.9145	0.0386	0.2068	Least Concern		5439019	5506317	6851892	1.23732	25.9766	1.48778	1.2938
Columba oenas	Stock Dove	14	0.8188	0.8791	0.068	0.5135	Least Concern		807093	852645	1010047	5.64396	25.1463	1.44658	1.29906
Columba palumbus	Common Wood Pigeon	9	0.8978	0.929	-0.1861	0.6733	Least Concern		5408487	5682920	5913648	5.07412	9.34015	1.45171	1.41458
Columba pulchricollis	Ashy Wood Pigeon	12	0.9052	0.9383	0.0397	0.4124	Least Concern		1134212	1228005	1188409	8.26944	4.77838	1.42362	1.4544
Columba rupestris	Hill Pigeon	235	0.8509	0.8797	0.0262	0.2631	Least Concern		3690940	4508263	5092985	22.144	37.9861	1.31871	1.22471
Conostoma oemodium	Great Parrotbill	17	0.8654	0.9196	0.0524	0.4891	Least Concern		1368037	1554297	1923937	13.6151	40.6349	1.38016	1.21106
Copsychus malabaricus	White-rumped Shama	36	0.9567	0.9784	0.0225	0.2933	Least Concern		4840562	6120987	7381377	26.452	52.4901	1.29081	1.15578
Copsychus saularis	Oriental Magpie Robin	1539	0.8416	0.8496	0.0088	0.4028	Least Concern		1328414	2057530	2867274	54.8862	115.842	1.14564	0.963302
Coracias benghalensis	Indian Roller	19	0.9323	0.9635	0.0453	0.2467	Least Concern		954183	1343910	1787635	40.8441	87.3472	1.21001	1.03377
Coracias garrulus	European Roller	42	0.9145	0.9467	0.029	0.1666	Least Concern		4266372	4366235	4969503	2.3407	16.4808	1.47713	1.35851
Coracina macei	Large Cuckoo-shrike	19	0.9564	0.9726	0.0267	0.1556	Least Concern		1287720	1744099	1965504	35.4409	52.6344	1.23833	1.15516
Coracina melaschistos	Black-winged Cuckoo-shrike	192	0.8489	0.8815	0.0234	0.4303	Least Concern		1521054	2409522	3229000	58.4113	112.287	0.631268	0.47106
Corvus corax	Common Raven	106	0.8327	0.8848	0.041	0.4443	Least Concern		1819406	2667222	4175794	46.5985	129.514	1.18214	0.935703
Corvus corone	Carrion Crow	488	0.8066	0.8309	0.0212	0.4144	Least Concern		3950005	5304611	7825655	34.2938	98.1176	1.24464	1.00475
Corvus dauuricus	Daurian Jackdaw	151	0.8828	0.918	0.0303	0.3473	Least Concern		1421993	2628490	3886731	84.8455	173.33	1.04099	0.865858
Corvus frugilegus	Rook	109	0.7879	0.8722	0.0502	0.4218	Least Concern		1875818	2645660	3683328	41.0403	96.3585	1.20902	1.00927
Corvus levaillantii	Jungle Crow	8	0.8256	0.8292	-0.3127	0.6214	Least Concern		7187206	7376528	6934375	2.63415	-3.51779	1.47433	1.53646
Corvus macrorhynchos	Large-billed Crow	594	0.8474	0.8642	0.0152	0.3952	Least Concern		3818913	5241183	6575898	37.2428	72.1929	1.22864	1.08074
Corvus monedula	Eurasian Jackdaw	20	0.903	0.95	0.0512	0.2833	Least Concern		6368905	6674197	7253062	4.79348	13.8824	1.45426	1.3781
Corvus pectoralis	Collared Crow	161	0.8631	0.8983	0.0275	0.3053	Near Threatened		1941898	2416515	3112633	24.4409	60.2882	1.30359	1.12388
Coturnicops exquisitus	Swinhoe's Rail	27	0.6723	0.8463	0.1382	0.4575	Vulnerable		1783512	2680234	4212541	50.2784	136.194	1.16543	0.923382
Coturnix coturnix	Common Quail	14	0.9089	0.9479	0.0433	0.2334	Least Concern		4359497	4122847	3975982	-5.42838	-8.79723	1.0574	1.09646
Coturnix japonica	Japanese Quail	142	0.912	0.9376	0.0234	0.2935	Near Threatened		1152996	1511703	1787360	31.1109	55.0188	1.26271	1.14508
Crex crex	Corncrake	6	0.7577	0.9002	-0.7739	0.4051	Least Concern		2751176	2630626	2510034	-4.38176	-8.76505	1.54583	1.59607
Crossoptilon auritum	Blue Eared Pheasant	26	0.9393	0.9654	0.0304	0.1812	Least Concern	√	941326	928183	911976	-1.39622	-3.11794	1.51416	1.53218
Crossoptilon crossoptilon	White Eared Pheasant	17	0.8706	0.8981	0.0595	0.5548	Near Threatened	√	2618096	3315615	4112667	26.6422	57.0862	1.28963	1.13659
Crossoptilon harmani	Tibetan Eared Pheasant	12	0.9833	0.9851	0.011	0.449	Near Threatened	√	4548984	5292010	6216122	16.3339	36.6486	1.35959	1.2318
Cuculus canorus	Common Cuckoo	612	0.8184	0.8356	0.0163	0.4809	Least Concern		3419327	4095274	6156931	19.7684	80.0627	1.33494	1.05536
Cuculus micropterus	Indian Cuckoo	466	0.8945	0.9031	0.0124	0.2852	Least Concern		3029677	3699829	4429251	22.1196	46.1955	1.31887	1.18402
Cuculus nisicolor	Hodgson's Hawk-cuckoo	12	0.6326	0.7689	0.1163	0.6749	Least Concern		1646329	1765556	2011399	7.24199	22.1748	1.43247	1.3185
Cuculus poliocephalus	Lesser Cuckoo	159	0.8569	0.8965	0.0285	0.302	Least Concern		2741091	3626701	4638431	32.3087	69.2184	1.25581	1.09095
Cuculus saturatus	Himalayan Cuckoo	126	0.8042	0.853	0.0395	0.4476	Least Concern		3762482	3987100	3989120	5.96994	6.02363	1.44366	1.44319
Culicicapa ceylonensis	Grey-headed Canary Flycatcher	255	0.8023	0.8369	0.0252	0.3399	Least Concern		5464257	6739743	7852159	23.3424	43.7004	1.31075	1.19589
Cutia nipalensis	Himalayan Cutia	7	0.9483	0.9607	-0.5903	0.6291	Least Concern		203043	199263	199800	-1.86167	-1.5972	1.51897	1.51623
Cyanopica cyanus	Azure-winged Magpie	815	0.8796	0.8922	0.0118	0.3273	Least Concern		1621140	2367485	4052781	46.0383	149.996	1.18475	0.900007
Cyanoptila cyanomelana	Blue-and-white Flycatcher	211	0.8715	0.8943	0.0268	0.2412	Least Concern		2003267	2202973	2266233	9.96902	13.1269	1.40935	1.38396
Cygnus columbianus	Tundra Swan	103	0.9142	0.9465	0.0337	0.3101	Least Concern		1030126	1283065	1813087	24.5542	76.0063	1.30286	1.06816
Cygnus cygnus	Whooper Swan	108	0.8559	0.9044	0.0436	0.3106	Least Concern		1892139	2069061	2240386	9.35037	18.4049	1.41449	1.34456
Cygnus olor	Mute Swan	24	0.7921	0.9101	0.1223	0.4904	Least Concern		1218735	892132	965539	-26.7985	-20.7753	1.86609	1.76223
Cyornis banyumas	Hill Blue Flycatcher	55	0.8788	0.9048	0.0318	0.3106	Least Concern		925998	1501022	1830860	62.0978	97.7175	1.11691	1.00577
Cyornis brunneatus	Brown-chested Jungle Flycatcher	33	0.7536	0.8412	0.076	0.3737	Vulnerable		1320455	1269182	1139520	-3.88298	-13.7025	1.5404	1.65878
Cyornis concretus	White-tailed Flycatcher	6	0.995	0.9962	-0.7995	0.6272	Least Concern		78943	78654	77186	-0.366087	-2.22566	1.50367	1.52276
Cyornis glaucicomans	Chinese Blue-flycatcher	42	0.8146	0.9024	0.0703	0.5606	Least Concern		1255527	1891947	2417065	50.6895	92.514	1.16362	1.01944
Cyornis hainanus	Hainan Blue Flycatcher	67	0.7964	0.8651	0.0544	0.479	Least Concern		452764	741213	1095428	63.7085	141.942	1.11084	0.913322
Cyornis rubeculoides	Blue-throated Flycatcher	45	0.9175	0.959	0.0275	0.2339	Least Concern		10568778	10429741	10268159	-1.31554	-2.84441	1.51333	1.52928
Cyornis unicolor	Pale Blue Flycatcher	26	0.8943	0.9489	0.0434	0.3682	Least Concern		531727	1052846	1226970	98.005	130.752	1.00504	0.933366
Cypsiurus balasiensis	Asian Palm Swift	41	0.9108	0.9335	0.0461	0.331	Least Concern		1808283	3555859	5177709	96.6428	186.333	1.00854	0.849244
Delichon dasypus	Asian House Martin	216	0.8807	0.9009	0.0306	0.1858	Least Concern		9330899	9284658	9531851	-0.495569	2.15362	1.50498	1.47892
Delichon nipalense	Nepal House Martin	9	0.934	0.95	-0.1745	0.6623	Least Concern		203199	256428	312002	26.1955	53.545	1.29242	1.15127
Delichon urbica	Northern House-Martin	70	0.8789	0.9335	0.0516	0.2713	Least Concern		1171665	1052873	1026261	-10.1387	-12.41	1.61283	1.64168
Dendrocitta formosae	Gray Treepie	266	0.7827	0.8272	0.0305	0.5522	Least Concern		520175	643605	1035219	23.7286	99.0136	1.30822	1.00248
Dendrocitta frontalis	Collared Treepie	5	0.9595	0.9788	-1	0.6255	Least Concern		3631318	3674014	3393548	1.17577	-6.54776	1.48838	1.57007
Dendrocitta vagabunda	Rufous Treepie	5	0.3617	0.7396	-1	0.4653	Least Concern		4041438	5172331	5379470	27.9824	33.1078	1.28136	1.25127
Dendrocopos atratus	Stripe-breasted Woodpecker	14	0.8277	0.8868	0.1009	0.6564	Least Concern		5582991	5703813	5617043	2.16411	0.609924	1.47882	1.49394
Dendrocopos canicapillus	Grey-capped Woodpecker	367	0.8376	0.8577	0.0201	0.3267	Least Concern		2739844	3291153	4445289	20.1219	62.2461	1.33249	1.11635
Dendrocopos cathpharius	Crimson-breasted Woodpecker	57	0.8372	0.9007	0.0447	0.2947	Least Concern		3010464	4317490	6315632	43.4161	109.789	1.19727	0.976669
Dendrocopos darjellensis	Darjelling Woodpecker	27	0.7582	0.9051	0.0715	0.2939	Least Concern		8208454	9133909	10043770	11.2744	22.3589	1.39868	1.31727
Dendrocopos hyperythrus	Rufous-bellied Woodpecker	85	0.8961	0.9364	0.0305	0.2709	Least Concern		2346251	3258265	4885985	38.8711	108.246	1.22009	0.9802
Dendrocopos kizuki	Pygmy Woodpecker	15	0.9412	0.9532	0.0153	0.4867	Least Concern		2837022	3420302	3682735	20.5596	29.8099	1.32947	1.27036
Dendrocopos leucopterus	White-winged Woodpecker	20	0.6839	0.8793	0.0756	0.3605	Least Concern		8824088	9744307	10524541	10.4285	19.2706	1.40556	1.33843
Dendrocopos leucotos	White-backed Woodpecker	63	0.7964	0.8811	0.043	0.3623	Least Concern		4723503	5198954	5380406	10.0656	13.9071	1.40855	1.37791
Dendrocopos major	Great Spotted Woodpecker	676	0.8751	0.8871	0.0121	0.3016	Least Concern		3789721	4814564	6615117	27.0427	74.5542	1.28714	1.07289
Dendrocopos minor	Lesser Spotted Woodpecker	27	0.8408	0.9172	0.065	0.3771	Least Concern		2141778	2553548	2600853	19.2256	21.4343	1.33875	1.32349
Dendrocygna javanica	Lesser Whistling Duck	10	0.8934	0.9269	0.0339	0.5515	Least Concern		189810	448771	973154	136.432	412.699	0.922955	0.695046
Dendronanthus indicus	Forest Wagtail	214	0.8556	0.8798	0.0219	0.3692	Least Concern		2584066	3363618	4394636	30.1677	70.0667	1.26824	1.088
Dicaeum chrysorrheum	Yellow-vented Flowerpecker	12	0.9174	0.9363	0.0444	0.6518	Least Concern		47958	36879	27247	-23.1015	-43.1857	1.80041	2.26012
Dicaeum concolor	Plain Flowerpecker	59	0.8564	0.9221	0.0485	0.2997	Least Concern		7724477	8339179	9340376	7.95785	20.9192	1.42629	1.327
Dicaeum cruentatum	Scarlet-backed Flowerpecker	67	0.9468	0.9594	0.0188	0.2111	Least Concern		322917	555131	1456103	71.9114	350.922	1.0817	0.721768
Dicaeum ignipectus	Fire-breasted Flowerpecker	190	0.8868	0.9107	0.0187	0.3373	Least Concern		1210975	1666164	2134062	37.5886	76.2268	1.2268	1.06745
Dicaeum melanoxanthum	Yellow-bellied Flowerpecker	25	0.8209	0.9091	0.0662	0.2857	Least Concern		871933	883408	1020496	1.31604	17.0384	1.48701	1.35442
Dicrurus aeneus	Bronzed Drongo	61	0.9062	0.9383	0.0307	0.2129	Least Concern		2576193	2851353	3293936	10.6809	27.8606	1.4035	1.2821
Dicrurus annectans	Crow-billed Drongo	20	0.9239	0.974	0.0415	0.128	Least Concern		8443297	8219978	7966206	-2.64493	-5.65053	1.52717	1.55989
Dicrurus hottentottus	Hair-crested Drongo	396	0.8704	0.8881	0.0136	0.2903	Least Concern		3197051	3755753	4220345	17.4755	32.0074	1.35124	1.25753
Dicrurus leucophaeus	Ashy Drongo	286	0.865	0.8885	0.0176	0.3619	Least Concern		1711120	2259327	2950333	32.0379	72.4212	1.25736	1.07998
Dicrurus macrocercus	Black Drongo	946	0.8658	0.8752	0.0101	0.3909	Least Concern		2210362	3017434	3965489	36.5131	79.4045	1.23253	1.0574
Dicrurus paradiseus	Greater Racket-tailed Drongo	19	0.8656	0.9368	0.061	0.4463	Least Concern		5860409	5969231	5938096	1.8569	1.32562	1.48177	1.48692
Dicrurus remifer	Lesser Racket-tailed Drongo	17	0.9653	0.9726	0.0146	0.3863	Least Concern		105688	119283	141272	12.8633	33.6689	1.38603	1.24812
Ducula aenea	Green Imperial-pigeon	5	0.3801	0.8178	-1	0.358	Least Concern		879825	1164475	1567358	32.353	78.1443	1.25556	1.06134
Ducula badia	Mountain Imperial Pigeon	25	0.9749	0.9827	0.013	0.3024	Least Concern		130077	155852	262801	19.8152	102.035	1.33462	0.994964
Dupetor flavicollis	Black Bittern	119	0.9087	0.9287	0.0254	0.266	Least Concern		627160	1117013	2669360	78.1065	325.627	1.06146	0.734948
Egretta eulophotes	Chinese Egret	67	0.9514	0.9701	0.0219	0.348	Vulnerable		220689	140551	80861	-36.3126	-63.3598	2.07017	3.22924
Egretta garzetta	Little Egret	32	0.9192	0.9335	0.0134	0.2553	Least Concern		1834117	2096268	2636067	14.293	43.724	1.37494	1.19578
Egretta intermedia	Intermediate Egret	360	0.8909	0.9079	0.0174	0.236	Least Concern		1387817	2270462	2977928	63.5995	114.576	1.11125	0.966034
Egretta sacra	Pacific Reef Heron	35	0.9341	0.9816	0.0381	0.1311	Least Concern		91641	96549	140466	5.35568	53.2786	1.44917	1.15241
Elanus caeruleus	Black-winged Kite	272	0.8386	0.8667	0.0246	0.3625	Least Concern		890187	1257288	1683794	41.2386	89.1506	1.20802	1.02868
Emberiza aureola	Yellow-breasted Bunting	122	0.8939	0.9203	0.0296	0.2854	Endangered		1783196	1992006	2185935	11.7099	22.5852	1.39518	1.31576
Emberiza bruniceps	Brown-headed Bunting	24	0.9018	0.9377	0.0464	0.2268	Least Concern		4206652	3748986	3124480	-10.8796	-25.7253	1.62208	1.84635
Emberiza buchanani	Gray-necked Bunting	16	0.8349	0.8994	0.0591	0.2641	Least Concern		4267337	3805391	3344433	-10.8252	-21.6272	1.62139	1.77595
Emberiza chrysophrys	Yellow-browed Bunting	234	0.8878	0.9078	0.0238	0.291	Least Concern		1048625	854395	580733	-18.5224	-44.6196	1.72733	2.30569
Emberiza cia	Rock Bunting	15	0.858	0.9254	0.0459	0.3293	Least Concern		7986446	7356473	6453580	-7.88803	-19.1933	1.58564	1.73752
Emberiza cioides	Meadow Bunting	505	0.877	0.891	0.0138	0.3467	Least Concern		2605568	2596992	3313308	-0.329141	27.1626	1.5033	1.28639
Emberiza citrinella	Yellowhammer	24	0.8247	0.9424	0.0575	0.1823	Least Concern		5430093	6390022	8457439	17.6779	55.7513	1.34978	1.14205
Emberiza elegans	Yellow-throated Bunting	580	0.8675	0.8808	0.0135	0.3427	Least Concern		2586953	2706866	3947700	4.6353	52.6004	1.4557	1.15531
Emberiza fucata	Chestnut-eared Bunting	145	0.8871	0.9087	0.027	0.2577	Least Concern		2012462	2513884	3209313	24.9158	59.472	1.30054	1.12707
Emberiza godlewskii	Godlewski's Bunting	257	0.8918	0.9118	0.0198	0.3235	Least Concern		2343600	3447508	6003473	47.1031	156.165	1.1798	0.890374
Emberiza hortulana	Ortolan bunting	9	0.8602	0.9125	-0.157	0.4761	Least Concern		407013	394888	461559	-2.97902	13.4015	1.5307	1.38182
Emberiza jankowskii	Jankowski's Bunting	13	0.8818	0.9117	0.0602	0.5173	Endangered		532789	532671	350772	-0.0221476	-34.1631	1.50022	2.0189
Emberiza koslowi	Tibetan Bunting	8	0.9668	0.9756	-0.3962	0.5749	Near Threatened	√	752993	752629	752264	-0.0483404	-0.0968136	1.50048	1.50097
Emberiza leucocephalos	Pine Bunting	74	0.8347	0.9111	0.0596	0.385	Least Concern		1694422	1914153	2245045	12.9679	32.4962	1.38521	1.25474
Emberiza pallasi	Pallas's Bunting	151	0.8564	0.8889	0.0398	0.3654	Least Concern		1712107	1656069	1207713	-3.27304	-29.4604	1.53384	1.91764
Emberiza pusilla	Little Bunting	816	0.8637	0.8749	0.0108	0.3209	Least Concern		3845536	4090074	4724856	6.35901	22.866	1.44021	1.31389
Emberiza rustica	Rustic Bunting	277	0.9137	0.9274	0.0168	0.171	Vulnerable		1907286	2050388	2308419	7.50291	21.0316	1.43021	1.32623
Emberiza rutila	Chestnut Bunting	109	0.8903	0.9231	0.0269	0.3117	Least Concern		1885333	1919175	1205112	1.79501	-36.0796	1.48237	2.06445
Emberiza schoeniclus	Reed Bunting	66	0.903	0.9423	0.0373	0.2612	Least Concern		1890182	2105813	2987535	11.4079	58.0554	1.3976	1.13269
Emberiza spodocephala	Black-faced Bunting	907	0.8856	0.8937	0.0098	0.3407	Least Concern		1699095	2172307	2755221	27.8508	62.1581	1.28216	1.11668
Emberiza sulphurata	Yellow Bunting	10	0.8439	0.9201	-0.3467	0.7026	Vulnerable		172272	99290	84967	-42.3644	-50.6786	2.23504	2.52752
Emberiza tristrami	Tristram's Bunting	402	0.8805	0.8964	0.018	0.264	Least Concern		1658144	1808935	1564559	9.09396	-5.64396	1.41664	1.55982
Emberiza yessoensis	Ochre-rumped Bunting	20	0.9038	0.9453	0.0516	0.3529	Near Threatened		858721	589766	453450	-31.3204	-47.1947	1.95604	2.39375
Enicurus immaculatus	Black-backed Forktail	16	0.9354	0.9594	0.0287	0.2498	Least Concern		9268651	9277759	9260259	0.0982667	-0.0905418	1.49902	1.50091
Enicurus leschenaulti	White-crowned Forktail	314	0.8417	0.8678	0.0173	0.3969	Least Concern		2695515	2969954	3149323	10.1813	16.8357	1.40759	1.3559
Enicurus maculatus	Spotted Forktail	40	0.8109	0.909	0.0603	0.3949	Least Concern		2096455	3811523	4691008	81.808	123.759	1.05003	0.946909
Enicurus schistaceus	Slaty-backed Forktail	158	0.776	0.8341	0.0381	0.3965	Least Concern		1253021	2354800	3061595	87.9298	144.337	1.03211	0.909271
Enicurus scouleri	Little Forktail	166	0.7956	0.8579	0.031	0.3692	Least Concern		6041495	6586301	6880395	9.01773	13.8856	1.41728	1.37807
Eophona migratoria	Yellow-billed Grosbeak	863	0.8949	0.9005	0.0114	0.2257	Least Concern		8152286	7907251	7678281	-3.00572	-5.81438	1.53099	1.56173
Eophona personata	Japenese Grosbeak	73	0.8939	0.9289	0.0348	0.3373	Least Concern		1217951	1328976	1566318	9.11572	28.6027	1.41646	1.27759
Eremophila alpestris	Horned Lark	142	0.823	0.8732	0.0383	0.4292	Least Concern		1925397	2556854	3160736	32.7962	64.1602	1.25303	1.10916
Erithacus akahige	Japanese Robin	11	0.748	0.8622	0.1377	0.7071	Least Concern		304378	410628	597058	34.9073	96.1568	1.24125	1.0098
Erithacus rubecula	European Robin	13	0.8008	0.9181	0.1302	0.6989	Least Concern		3553699	3779017	4695363	6.34038	32.1261	1.44038	1.25685
Erpornis zantholeuca	White-bellied Yuhina	131	0.7697	0.819	0.0453	0.4868	Least Concern		1065797	1831872	3062420	71.8781	187.336	1.08181	0.848024
Eudynamys scolopacea	Common Koel	381	0.8555	0.8697	0.0191	0.3629	Least Concern		1779969	2828108	3870289	58.8852	117.436	1.12939	0.959906
Eumyias thalassinus	Verditer Flycatcher	139	0.8313	0.8682	0.0332	0.2747	Least Concern		1991756	2846465	3656003	42.9123	83.5568	1.19973	1.04479
Eurynorhynchus pygmeus	Spoon-billed Sandpiper	22	0.911	0.9432	0.0558	0.6509	Critically Endangered		174395	147339	146037	-15.5142	-16.2608	1.68363	1.69418
Eurystomus orientalis	Dollarbird	205	0.934	0.9448	0.0112	0.1341	Least Concern		2513407	2550667	2142421	1.48245	-14.7603	1.48539	1.67316
Falco amurensis	Amur Falcon	260	0.8604	0.8827	0.0251	0.3276	Least Concern		2830035	3863748	5220201	36.5265	84.4571	1.23246	1.04213
Falco cherrug	Saker Falcon	106	0.8192	0.8815	0.0449	0.3934	Endangered		2339494	4101643	6179716	75.3218	164.148	1.07038	0.878576
Falco columbarius	Merlin	88	0.8443	0.9022	0.0499	0.4352	Least Concern		1772405	1354934	976738	-23.5539	-44.8919	1.80811	2.31462
Falco naumanni	Lesser Kestrel	33	0.9216	0.9553	0.0302	0.3276	Least Concern		745481	782083	834501	4.90985	11.9413	1.4532	1.39333
Falco peregrinus	Peregrine Falcon	302	0.87	0.8907	0.0222	0.434	Least Concern		2097369	2598463	3588412	23.8916	71.0911	1.30716	1.08448
Falco severus	Oriental Hobby	6	0.9832	0.9874	-0.7997	0.7001	Least Concern		2872768	2701110	2227716	-5.97535	-22.454	1.56355	1.78956
Falco subbuteo	Eurasian Hobby	298	0.8503	0.8779	0.0253	0.3659	Least Concern		2479516	2660795	3223559	7.31106	30.0076	1.43187	1.26919
Falco tinnunculus	Common Kestrel	1167	0.8115	0.82	0.0127	0.4223	Least Concern		3549056	4151690	5471966	16.9801	54.1809	1.35485	1.14859
Ficedula albicilla	Taiga Flycatcher	344	0.874	0.89	0.0192	0.3078	Least Concern		3012751	4056976	6149782	34.6602	104.125	1.24261	0.989896
Ficedula elisae	Green-backed Flycatcher	105	0.9308	0.9516	0.0241	0.2557	Least Concern		2428710	1897674	1411848	-21.8649	-41.8684	1.77984	2.22023
Ficedula hodgsonii	Slaty-backed Flycatcher	53	0.8276	0.9039	0.0351	0.2975	Least Concern		4890538	5706258	6081125	16.6796	24.3447	1.35705	1.30422
Ficedula hyperythra	Snowy-browed Flycatcher	43	0.8634	0.9041	0.0486	0.3887	Least Concern		640111	873703	1202950	36.4924	87.9283	1.23264	1.03212
Ficedula monileger	White-gorgetted Flycatcher	5	0.7672	0.9258	-1	0.6918	Least Concern		6624489	6786046	6734722	2.43878	1.66402	1.47619	1.48363
Ficedula mugimaki	Mugimaki Flycatcher	170	0.9363	0.9502	0.0152	0.2125	Least Concern		1290556	1463613	1815724	13.4095	40.6932	1.38176	1.21077
Ficedula narcissina	Narcissus Flycatcher	107	0.7831	0.8225	0.0616	0.5305	Least Concern		4694077	4676875	5185704	-0.366462	10.4733	1.50368	1.4052
Ficedula sapphira	Sapphire Flycatcher	13	0.8866	0.9126	0.0247	0.4619	Least Concern		708583	855134	944368	20.6823	33.2756	1.32862	1.25033
Ficedula strophiata	Rufous-gorgeted Flycatcher	68	0.8182	0.8844	0.046	0.3405	Least Concern		2408928	3347334	3446941	38.9553	43.0902	1.21966	1.19886
Ficedula tricolor	Slaty-blue Flycatcher	41	0.8653	0.9089	0.0344	0.2762	Least Concern		2218995	2159075	1972674	-2.70032	-11.1006	1.52775	1.62487
Ficedula westermanni	Little Pied Flycatcher	29	0.9586	0.9762	0.0199	0.1666	Least Concern		391371	835894	1689126	113.581	331.592	0.968206	0.7317
Ficedula zanthopygia	Yellow-rumped Flycatcher	251	0.8609	0.8892	0.0255	0.3811	Least Concern		1511629	1816522	1883935	20.1698	24.6295	1.33216	1.30238
Francolinus pintadeanus	Chinese Francolin	84	0.911	0.9438	0.025	0.1749	Least Concern		659641	1626606	3604775	146.59	446.475	0.905532	0.682991
Fringilla coelebs	Chaffinch	63	0.8605	0.9233	0.0543	0.2338	Least Concern		4221568	5192833	7251985	23.0072	71.7842	1.31296	1.08213
Fringilla montifringilla	Brambling	566	0.8516	0.8663	0.017	0.3998	Least Concern		1777146	2160871	3118729	21.5922	75.4909	1.32242	1.06983
Fulica atra	Common Coot	386	0.8385	0.8634	0.0202	0.3902	Least Concern		3237882	3647002	4424301	12.6354	36.6418	1.38782	1.23184
Fulvetta formosana	Taiwan Fulvetta	6	0.6081	0.6272	-0.7837	0.6146	Least Concern	√	78825	81735	80503	3.69172	2.12877	1.4644	1.47916
Galerida cristata	Crested Lark	129	0.8485	0.8764	0.0343	0.4262	Least Concern		2017815	3145715	4552869	55.8971	125.634	1.14145	0.943196
Gallicrex cinerea	Watercock	44	0.9015	0.9325	0.0289	0.3785	Least Concern		1365778	1740934	2453325	27.4683	79.6284	1.28451	1.0567
Gallinago gallinago	Common Snipe	499	0.8928	0.9066	0.0133	0.302	Least Concern		2299484	2533581	2956543	10.1804	28.5742	1.4076	1.27776
Gallinago megala	Swinhoe's Snipe	33	0.9396	0.9652	0.0275	0.2864	Least Concern		1704757	2081697	2862215	22.1111	67.8958	1.31893	1.09561
Gallinago nemoricola	Wood Snipe	7	0.8068	0.9198	-0.7969	0.6848	Vulnerable		728173	818805	1041323	12.4465	43.0049	1.38931	1.19928
Gallinago solitaria	Solitary Snipe	13	0.7586	0.872	0.1489	0.7499	Least Concern		967501	1305056	1489272	34.8894	53.9298	1.24135	1.14965
Gallinago stenura	Pintail Snipe	38	0.9326	0.9499	0.0252	0.2144	Least Concern		2028942	1806327	1906642	-10.972	-6.02777	1.62324	1.56414
Gallinula chloropus	Common Moorhen	970	0.8777	0.8849	0.0104	0.2874	Least Concern		2397920	2897870	4021167	20.8493	67.694	1.32748	1.09632
Gallirallus striatus	Slaty-breasted Rail	34	0.9032	0.9409	0.0416	0.3392	Least Concern		441834	602123	1000399	36.2781	126.42	1.23379	0.941658
Gallus gallus	Red Junglefowl	39	0.8478	0.8999	0.0642	0.3641	Least Concern		645335	2091004	3759935	224.018	482.633	0.808624	0.671635
Gampsorhynchus rufulus	White-hooded Babbler	15	0.9372	0.9633	0.0129	0.4452	Least Concern		390339	647045	696084	65.7649	78.3281	1.10326	1.06076
Garrulax affinis	Black-faced Laughingthrush	48	0.872	0.9263	0.0388	0.3452	Least Concern		1720680	2147324	2086441	24.7951	21.2568	1.30131	1.3247
Garrulax albogularis	White-throated Laughingthrush	59	0.7732	0.8491	0.0568	0.3377	Least Concern		5676746	7267985	9086868	28.0308	60.0718	1.28106	1.12472
Garrulax bieti	White-speckled Laughingthrush	6	0.9109	0.964	-0.7937	0.6773	Vulnerable	√	64731	123531	208387	90.8375	221.928	1.02401	0.810629
Garrulax caerulatus	Grey-sided Laughingthrush	7	0.7906	0.8857	-0.5678	0.4997	Least Concern		2741426	3021908	3078410	10.2312	12.2923	1.40718	1.39053
Garrulax canorus	Hwamei	875	0.8071	0.8194	0.015	0.4333	Least Concern		1397465	2106448	3185656	50.7335	127.96	1.16342	0.938674
Garrulax chinensis	Black-throated Laughingthrush	73	0.7787	0.8687	0.0649	0.4815	Least Concern		8338681	8755532	9564982	4.999	14.7062	1.45239	1.37179
Garrulax cineraceus	Ashy Lauthingthrush	60	0.8056	0.8918	0.0588	0.7773	Least Concern		436609	895354	1274312	105.07	191.866	0.987638	0.842623
Garrulax davidi	Plain Laughingthrush	137	0.9099	0.9346	0.0256	0.2491	Least Concern	√	1143669	1594816	2398384	39.4473	109.71	1.21712	0.97685
Garrulax elliotii	Elliot's Laughingthrush	171	0.88	0.9034	0.0188	0.3697	Least Concern	√	2273037	2604788	3477415	14.5951	52.9854	1.37264	1.15366
Garrulax erythrocephalus	Chestnut-crowned Laughingthrush	13	0.8194	0.8758	0.0715	0.384	Least Concern		860408	981783	1176376	14.1067	36.723	1.37637	1.23141
Garrulax formosus	Red-winged Laughingthrush	18	0.8326	0.8607	0.0647	0.5844	Least Concern		223032	253858	299648	13.8213	34.352	1.37857	1.24431
Garrulax henrici	Brown-cheeked Laughingthrush	27	0.9317	0.9683	0.053	0.2742	Least Concern	√	5968578	6843002	8543125	14.6505	43.135	1.37222	1.19864
Garrulax leucolophus	White-crested Laughingthrush	17	0.9792	0.9835	0.0078	0.4513	Least Concern		5595752	5587630	5431057	-0.145146	-2.94321	1.50145	1.53032
Garrulax lineatus	Streaked Laughingthrush	5	0.9201	0.949	-1	0.6015	Least Concern		558638	697833	915191	24.9169	63.8254	1.30053	1.11041
Garrulax lunulatus	Barred Laughingthrush	21	0.8461	0.9231	0.0656	0.4049	Least Concern	√	972584	1511100	2130125	55.3696	119.017	1.14363	0.956585
Garrulax maesi	Grey Laughingthrush	15	0.5951	0.7118	0.187	0.5967	Least Concern		7020348	7043540	7388015	0.330354	5.23716	1.49671	1.45023
Garrulax maximus	Giant Laughingthrush	47	0.9233	0.9471	0.0243	0.3044	Least Concern	√	811365	881622	938101	8.65911	15.6201	1.42031	1.3649
Garrulax merulinus	Spot-breasted Laughingthrush	5	0.7901	0.9215	-1	0.7493	Least Concern		1318592	1734648	1822410	31.5531	38.2088	1.26015	1.22354
Garrulax milnei	Red-tailed Laughingthrush	20	0.6334	0.8367	0.1597	0.5652	Least Concern		1565712	3218802	5831124	105.581	272.426	0.986427	0.768509
Garrulax monileger	Lesser Necklaced Laughingthrush	53	0.6786	0.8063	0.1001	0.5838	Least Concern		6316850	6341417	6192570	0.388912	-1.96744	1.49613	1.52007
Garrulax morrisonianus	White-whiskered Laughingthrush	7	0.5093	0.6534	-0.594	0.5607	Least Concern	√	263568	169984	175694	-35.5066	-33.3402	2.05055	2.00015
Garrulax ocellatus	Spotted Langhingthrush	23	0.8144	0.9309	0.088	0.4592	Least Concern		1483717	2132888	2509957	43.753	69.1668	1.19564	1.09113
Garrulax pectoralis	Greater Necklaced Laughingthrush	171	0.8114	0.8561	0.0338	0.3814	Least Concern		4863663	4392299	4144857	-9.69154	-14.7791	1.60732	1.67342
Garrulax perspicillatus	Masked Laughingthrush	615	0.8801	0.893	0.014	0.3358	Least Concern		3065323	3659705	4626049	19.3905	50.9155	1.33759	1.16262
Garrulax poecilorhynchus	Rusty Laughingthrush	26	0.6324	0.8284	0.0866	0.2993	Least Concern	√	3260797	3852854	3962778	18.1568	21.5279	1.34633	1.32286
Garrulax ruficollis	Rufous-necked Laughingthrush	9	0.991	0.9938	-0.3962	0.7606	Least Concern		2624452	2531081	2175397	-3.55773	-17.1104	1.53689	1.70642
Garrulax sannio	White-browed Laughingthrush	592	0.8441	0.8597	0.0143	0.3612	Least Concern		2829655	3566816	4290757	26.0513	51.6353	1.29333	1.15948
Garrulax squamatus	Blue-winged Laughingthrush	5	0.7407	0.9198	-1	0.5028	Least Concern		2804406	3156159	3268328	12.5429	16.5426	1.38855	1.35806
Garrulax striatus	Striated Laughingthrush	8	0.7152	0.8774	-0.3811	0.4582	Least Concern		943385	1171613	1497390	24.1925	58.7252	1.3052	1.13002
Garrulax subunicolor	Scaly Laughingthrush	10	0.8516	0.8762	0.0534	0.5232	Least Concern		565806	615896	655835	8.85286	15.9116	1.41867	1.36273
Garrulax sukatschewi	Snowy-cheeked Laughingthrush	8	0.8543	0.8658	-0.3498	0.8271	Vulnerable	√	427268	408290	533190	-4.44171	24.7905	1.54648	1.30134
Garrulax variegatus	Variegated Laughingthrush	5	0.7491	0.9609	-1	0.5214	Least Concern		2768362	3804810	4875079	37.439	76.0998	1.2276	1.06786
Garrulus glandarius	Eurasian Jay	534	0.8613	0.8756	0.0126	0.3747	Least Concern		3482661	4177583	5222549	19.9538	49.9586	1.33365	1.16685
Gavia arctica	Black-throated Diver	13	0.9842	0.9866	0.0065	0.5331	Least Concern		236703	194295	217030	-17.9161	-8.31126	1.71827	1.59065
Gavia stellata	Red-throated Diver	19	0.8923	0.9682	0.0595	0.5892	Least Concern		296144	261697	461612	-11.6318	55.8742	1.63163	1.14154
Gecinulus grantia	Pale-headed Woodpecker	9	0.9019	0.9082	-0.1357	0.9273	Least Concern		62405	76759	87370	23.0014	40.0048	1.313	1.21426
Gelochelidon nilotica	Gull-billed Tern	86	0.9162	0.9374	0.0341	0.225	Least Concern		1150543	869675	688684	-24.4118	-40.1427	1.82296	2.17064
Glareola lactea	Small Pratincole	5	0.9943	0.9966	-1	0.6449	Least Concern		4946324	4855260	4557210	-1.84104	-7.86673	1.51876	1.58538
Glareola maldivarum	Oriental Pratincole	105	0.9145	0.9328	0.0321	0.2941	Least Concern		1031916	1484985	2273585	43.9056	120.327	1.1949	0.953872
Glareola pratincola	Collared Pratincole	6	0.9385	0.9697	-0.7951	0.4903	Least Concern		1616070	1498187	1294404	-7.29442	-19.9042	1.57868	1.74851
Glaucidium brodiei	Collared Owlet	116	0.8147	0.8607	0.0332	0.3891	Least Concern		2432278	2964479	3245703	21.8808	33.4429	1.32047	1.24938
Glaucidium cuculoides	Asian Barred Owlet	238	0.8471	0.8782	0.0204	0.3337	Least Concern		2444794	3039575	4345903	24.3285	77.7615	1.30432	1.06255
Gorsachius magnificus	White-eared Night Heron	38	0.6084	0.8003	0.1065	0.5096	Endangered		1154661	921190	561087	-20.2199	-51.4068	1.75345	2.5579
Gorsachius melanolophus	Malayan Night Heron	20	0.902	0.971	0.0492	0.2233	Least Concern		175532	509790	934120	190.426	432.165	0.844322	0.687912
Gracula religiosa	Hill Myna	11	0.7163	0.8873	0.1893	0.8986	Least Concern		5896044	5849836	5695023	-0.783712	-3.40942	1.5079	1.5353
Gracupica contra	Asian Pied Starling	10	0.8763	0.9661	-0.1822	0.5704	Least Concern		6287616	6541342	6442263	4.03533	2.45955	1.46121	1.47599
Gracupica nigricollis	Black-collared Starling	452	0.8835	0.9	0.0158	0.3056	Least Concern		1778089	1446546	1397644	-18.646	-21.3963	1.7292	1.7722
Graminicola bengalensis	Rufous-rumped Grassbird	7	0.5041	0.7123	-0.5488	0.5515	Least Concern		9493807	9610999	9079485	1.2344	-4.36413	1.48781	1.54563
Grandala coelicolor	Grandala	16	0.8936	0.937	0.0587	0.4791	Least Concern		707006	877703	1366211	24.1436	93.239	1.30552	1.01749
Grus grus	Common Crane	93	0.8435	0.8984	0.0465	0.4141	Least Concern		1983775	2567245	4541993	29.4121	128.957	1.27273	0.936763
Grus japonensis	Red-crowned Crane	19	0.908	0.9218	0.053	0.6129	Endangered		380669	208386	20587	-45.258	-94.5919	2.32675	10.5
Grus leucogeranus	Siberian Crane	45	0.9157	0.9456	0.0293	0.1157	Critically Endangered		2956704	3389339	3944798	14.6323	33.4188	1.37235	1.24952
Grus monacha	Hooded Crane	38	0.8882	0.9234	0.0582	0.3107	Vulnerable		1060312	2700427	4510169	154.682	325.362	0.892646	0.735094
Grus nigricollis	Black-necked Crane	83	0.8765	0.9237	0.0448	0.2772	Vulnerable		1389512	1845082	2475691	32.7863	78.1698	1.25309	1.06126
Grus vipio	White-naped Crane	35	0.8895	0.9442	0.0483	0.4054	Vulnerable		1141005	1928467	2990874	69.0148	162.126	1.09166	0.881496
Gypaetus barbatus	Bearded Vulture	103	0.898	0.929	0.0271	0.2734	Near Threatened		1521350	2426358	3676227	59.4872	141.642	1.12701	0.913835
Gyps himalayensis	Himalayan Griffon	141	0.8516	0.888	0.0329	0.2852	Near Threatened		4432516	4663292	5180511	5.20643	16.8752	1.45051	1.35561
Haematopus ostralegus	Eurasian Oystercatcher	60	0.9454	0.9692	0.0227	0.2317	Near Threatened		1073805	624436	321580	-41.8483	-70.0523	2.21964	3.83915
Haematospiza sipahi	Scarlet Finch	12	0.8672	0.8942	0.0463	0.4877	Least Concern		506987	523330	539543	3.22355	6.42147	1.46877	1.43966
Halcyon pileata	Black-capped Kingfisher	373	0.8495	0.867	0.0181	0.3392	Least Concern		2498012	3058494	3902392	22.4371	56.2199	1.31675	1.14012
Halcyon smyrnensis	White-throated Kingfisher	31	0.9032	0.9219	0.0166	0.3524	Least Concern		785051	1065738	1519659	35.754	93.5746	1.23663	1.0166
Haliaeetus albicilla	White-tailed Sea Eagle	80	0.8503	0.9155	0.0452	0.3853	Least Concern		2113037	2688453	3479592	27.2317	64.6726	1.28597	1.10727
Haliaeetus leucogaster	White-bellied Sea Eagle	8	0.9977	0.998	-0.5998	0.6276	Least Concern		10408	16079	30632	54.4869	194.312	1.1473	0.839775
Harpactes erythrocephalus	Red-headed Trogon	49	0.8564	0.9303	0.0379	0.2387	Least Concern		1732409	1838135	1965730	6.10283	13.468	1.44248	1.38131
Hemiprocne coronata	Crested Treeswift	15	0.9258	0.9486	0.0215	0.3742	Least Concern		1405410	1689634	1781716	20.2236	26.7755	1.33178	1.2888
Hemipus picatus	Bar-winged Flycatcher Shrike	45	0.94	0.9559	0.0235	0.1421	Least Concern		620893	746638	962186	20.2523	54.9681	1.33159	1.14529
Hemixos castanonotus	Chestnut Bulbul	375	0.8289	0.8524	0.0221	0.3846	Least Concern		703094	804552	922638	14.4302	31.2254	1.3739	1.26205
Hemixos flavala	Ashy Bulbul	25	0.9678	0.9766	0.0174	0.1897	Least Concern		188216	230524	266579	22.4784	41.6346	1.31647	1.20604
Heterophasia annectens	Rufous-backed Sibia	11	0.9567	0.9685	0.0109	0.5387	Least Concern		390504	314206	224068	-19.5383	-42.6208	1.74283	2.24279
Heterophasia auricularis	White-eared Sibia	7	0.4399	0.6571	-0.5665	0.5723	Least Concern	√	543220	376500	367101	-30.6911	-32.4213	1.94282	1.97976
Heterophasia capistrata	Rufous Sibia	6	0.904	0.9438	-1	0.6635	Least Concern		444243	745421	1057041	67.7958	137.942	1.09596	0.92027
Heterophasia gracilis	Grey Sibia	13	0.939	0.9462	0.0286	0.518	Least Concern		2141621	2945486	3324795	37.5354	55.2467	1.22709	1.14414
Heterophasia melanoleuca	Black-headed Sibia	83	0.8698	0.9098	0.0372	0.3802	Least Concern		1286834	2679335	3763864	108.211	192.49	0.980281	0.841892
Heterophasia picaoides	Long-tailed Sibia	12	0.859	0.9525	0.0446	0.639	Least Concern		86883	125695	138722	44.6716	59.6653	1.19122	1.12631
Heterophasia pulchella	Beautiful Sibia	16	0.901	0.9407	0.0389	0.3245	Least Concern		5026561	5364276	5260953	6.71861	4.66307	1.43704	1.45545
Heteroscelus brevipes	Grey-tailed Tattler	84	0.9543	0.9713	0.0175	0.1478	Near Threatened		795531	632886	418425	-20.4448	-47.4031	1.75699	2.40125
Hieraaetus fasciata	Bonelli's Eagle	37	0.7562	0.887	0.0706	0.4047	Least Concern		1738340	1934171	2324141	11.2654	33.6989	1.39875	1.24795
Hieraaetus pennatus	Booted Eagle	30	0.8904	0.9373	0.0612	0.384	Least Concern		1329859	1508555	1463292	13.4372	10.0336	1.38154	1.40881
Hierococcyx sparverioides	Large Hawk-Cuckoo	399	0.8429	0.8627	0.018	0.3732	Least Concern		2519304	3303226	3983062	31.1166	58.1017	1.26268	1.1325
Himantopus himantopus	Black-winged Stilt	367	0.8658	0.8894	0.0221	0.3489	Least Concern		1984400	2354246	3268238	18.6377	64.6965	1.3429	1.10718
Hippolais caligata	Booted Warbler	6	0.9796	0.9843	-0.7991	0.7064	Least Concern		80254	33409	4317	-58.3709	-94.6208	2.90217	10.5
Hippolais rama	Sykes's Warbler	8	0.9259	0.9292	-0.3917	0.6564	Least Concern		618629	218988	32141	-64.6011	-94.8045	3.32494	10.5
Hirundapus caudacutus	White-throated Needletail	67	0.7978	0.8931	0.06	0.348	Least Concern		3137820	2941726	3134933	-6.24937	-0.0920066	1.56666	1.50092
Hirundapus cochinchinensis	Silver-backed Needletail	9	0.6873	0.8145	-0.3309	0.6074	Least Concern		236823	272373	335991	15.0112	41.8743	1.36948	1.20485
Hirundo rustica	Barn Swallow	2117	0.8586	0.8624	0.0073	0.3389	Least Concern		3905967	4391125	5334396	12.4209	36.5704	1.38951	1.23222
Hirundo tahitica	Pacific Swallow	34	0.7767	0.8963	0.0893	0.3502	Least Concern		3607048	3827220	4533559	6.10394	25.6861	1.44247	1.29563
Histrionicus histrionicus	Harlequin Duck	12	0.735	0.8153	-0.3155	0.5574	Least Concern		3453833	4292629	4395878	24.2859	27.2753	1.3046	1.2857
Hodgsonius phaenicuroides	White-bellied Redstart	41	0.7719	0.8839	0.0587	0.4372	Least Concern		1852637	1942993	1959666	4.87716	5.77712	1.4535	1.44538
Hydrophasianus chirurgus	Pheasant-tailed Jacana	151	0.8814	0.9086	0.0317	0.3476	Least Concern		926682	2432516	4655819	162.497	402.418	0.880956	0.699037
Hydroprogne caspia	Caspian Tern	100	0.9125	0.9356	0.0273	0.295	Least Concern		1276328	1310066	1711277	2.64336	34.0782	1.47425	1.24583
Hydrornis nipalensis	Blue-naped Pitta	7	0.9521	0.9781	-0.5924	0.5642	Least Concern		119261	349714	649656	193.234	444.735	0.841024	0.683576
Hypogramma hypogrammicum	Purple-naped Sunbird	5	0.9946	0.9963	-1	0.6861	Least Concern		3259	5399	2885	65.6643	-11.4759	1.10363	1.62964
Hypothymis azurea	Black-naped Monarch	79	0.9354	0.955	0.0164	0.2693	Least Concern		479775	694534	942782	44.7624	96.505	1.19079	1.00889
Hypsipetes leucocephalus	Black Bulbul	486	0.8297	0.8516	0.0172	0.3233	Least Concern		2012428	2751811	3230952	36.7408	60.5499	1.23131	1.12286
Hypsipetes mcclellandii	Mountain Bulbul	365	0.8296	0.8528	0.0191	0.3225	Least Concern		2851709	3639737	4383240	27.6335	53.7057	1.28349	1.15059
Ibidorhyncha struthersii	Ibisbill	47	0.8948	0.9471	0.0405	0.3481	Least Concern		1584109	2580472	3898901	62.8974	146.126	1.11388	0.906296
Ichthyaetus relictus	Relict Gull	48	0.8935	0.9443	0.0568	0.4653	Vulnerable		711816	437247	127120	-38.573	-82.1415	2.12795	6.09956
Ictinaetus malayensis	Black Eagle	71	0.8589	0.9103	0.0295	0.295	Least Concern		1887445	2146347	2151069	13.7171	13.9672	1.37938	1.37745
Indicator xanthonotus	Yellow-rumped Honeyguide	6	0.7989	0.8625	-0.7926	0.5892	Near Threatened		9714356	10299501	10794256	6.02351	11.1165	1.44319	1.39996
Iole propinqua	Grey-eyed Bulbul	17	0.95	0.9647	0.0274	0.3467	Least Concern		145978	166505	230156	14.0617	57.6649	1.37672	1.13426
Irena puella	Asian Fairy Bluebird	11	0.9662	0.979	0.0206	0.316	Least Concern		191475	187580	193386	-2.03421	0.998042	1.52076	1.49012
Ithaginis cruentus	Blood Pheasant	32	0.8652	0.9298	0.0513	0.3024	Least Concern		1020766	1155956	1375367	13.244	34.7387	1.38305	1.24218
Ixobrychus cinnamomeus	Cinnamon Bittern	245	0.8728	0.8926	0.0218	0.2949	Least Concern		1382226	2129096	3153452	54.0339	128.143	1.14921	0.938322
Ixobrychus eurhythmus	Schrenck's Bittern	48	0.9116	0.9494	0.0321	0.2003	Least Concern		1681769	2633132	4178711	56.5692	148.471	1.1387	0.902461
Ixobrychus minutus	Little Bittern	23	0.8839	0.9392	0.0523	0.2545	Least Concern		644579	1040211	2353476	61.3784	265.118	1.11966	0.773884
Ixobrychus sinensis	Yellow Bittern	419	0.9163	0.9274	0.0121	0.2836	Least Concern		1620781	2055722	3276285	26.8353	102.142	1.28842	0.994701
Jynx torquilla	Eurasian Wryneck	213	0.987	0.9903	0.0016	0.0639	Least Concern		10323660	10280237	10265471	-0.420616	-0.563647	1.50422	1.50567
Ketupa zeylonensis	Brown Fish-owl	5	0.6866	0.8247	-1	0.534	Least Concern		531731	794472	1237209	49.4124	132.676	1.16929	0.929783
Lanius bucephalus	Bull-headed Shrike	111	0.8337	0.8825	0.0479	0.3808	Least Concern		976571	938141	776595	-3.9352	-20.4774	1.54096	1.7575
Lanius collurio	Red-backed Shrike	13	0.9034	0.9465	0.0645	0.6955	Least Concern		2583936	1983242	1146871	-23.2472	-55.6153	1.80288	2.75303
Lanius collurioides	Burmese Shrike	40	0.8734	0.9268	0.0373	0.1868	Least Concern		6997211	7420770	7658676	6.05325	9.45327	1.44292	1.41363
Lanius cristatus	Brown Shrike	858	0.8213	0.8345	0.0155	0.4928	Least Concern		1541365	2481816	3713520	61.0142	140.924	1.12106	0.915068
Lanius excubitor	Great Gray Shrike	40	0.7678	0.8962	0.0856	0.4271	Least Concern		3653428	5012312	6905278	37.1948	89.0082	1.22889	1.02908
Lanius isabellinus	Rufous-tailed Shrike	127	0.8085	0.856	0.0362	0.365	Least Concern		8847067	9478259	9999151	7.13448	13.0222	1.43341	1.38478
Lanius minor	Lesser Gray Shrike	16	0.9032	0.9449	0.0568	0.5316	Least Concern		247432	240790	312186	-2.68437	26.1704	1.52758	1.29258
Lanius schach	Long-tailed Shrike	2110	0.8388	0.8433	0.007	0.3886	Least Concern		1791397	2652269	3414276	48.0559	90.5929	1.17542	1.02468
Lanius sphenocercus	Chinese Gray Shrike	176	0.8932	0.9114	0.0222	0.3062	Least Concern		2400926	3082211	3936818	28.3759	63.9708	1.27896	1.10986
Lanius tephronotus	Grey-backed Shrike	222	0.9169	0.9296	0.0148	0.3116	Least Concern		1706576	1703899	1743755	-0.156864	2.17857	1.50157	1.47868
Lanius tigrinus	Tiger Shrike	190	0.906	0.9277	0.0168	0.2472	Least Concern		1933368	3107120	4330461	60.7102	123.985	1.12224	0.946458
Larus brunnicephalus	Brown-headed Gull	77	0.8205	0.8836	0.0552	0.4113	Least Concern		1859407	2215614	2412624	19.157	29.7523	1.33923	1.2707
Larus canus	Mew Gull	82	0.886	0.9273	0.0423	0.3965	Least Concern		740589	532145	362589	-28.1457	-51.0405	1.89171	2.5425
Larus crassirostris	Black-tailed Gull	169	0.9457	0.9593	0.0132	0.239	Least Concern		839397	922265	922181	9.87233	9.86232	1.41015	1.41023
Larus heuglini	Heuglin's Gull	61	0.971	0.9848	0.011	0.2401	Least Concern		1631886	1789411	2101372	9.65294	28.7695	1.41197	1.27658
Larus hyperboreus	Glaucous Gull	5	0.9837	0.9906	-1	0.7092	Least Concern		112755	42322	1876	-62.4655	-98.3362	3.16422	10.5
Larus ichthyaetus	Great Black-headed Gull	139	0.8318	0.8806	0.0371	0.3714	Least Concern		2241965	3630882	6405851	61.9509	185.725	1.11747	0.849987
Larus mongolicus	Mongolian Gull	246	0.873	0.9052	0.0254	0.3088	Least Concern		1819483	1939189	2743227	6.57912	50.7696	1.43827	1.16326
Larus ridibundus	Black-headed Gull	541	0.8601	0.8778	0.0175	0.4008	Least Concern		2037054	2127653	2080233	4.44755	2.11968	1.45742	1.47924
Larus saundersi	Saunders's Gull	79	0.9504	0.9677	0.0172	0.2505	Vulnerable		687507	659221	629784	-4.11429	-8.39599	1.54291	1.59166
Larus schistisagus	Slaty-backed Gull	16	0.9559	0.9684	0.0242	0.4304	Least Concern		468366	421323	443578	-10.0441	-5.29244	1.61166	1.55588
Larus vegae	Vega Gull	141	0.9591	0.9673	0.0102	0.2273	Least Concern		915949	1074590	1541366	17.3199	68.2808	1.35237	1.09424
Latoucheornis siemsseni	Slaty Bunting	72	0.8393	0.897	0.0522	0.3588	Least Concern	√	2204157	3365323	4540488	52.6807	105.997	1.15496	0.985445
Leiothrix argentauris	Silver-eared Mesia	48	0.9145	0.9458	0.0269	0.2018	Least Concern		2411482	2563027	2618250	6.28431	8.57431	1.44087	1.42103
Leiothrix lutea	Red-billed Leiothrix	387	0.802	0.8347	0.0216	0.3751	Least Concern		3305379	4342440	5401500	31.3749	63.4155	1.26118	1.11194
Leptopoecile elegans	Crested Tit Warbler	15	0.8553	0.917	0.0515	0.5862	Least Concern	√	2346084	1984549	1764726	-15.4101	-24.7799	1.68217	1.82943
Leptopoecile sophiae	White-browned Tit Warber	50	0.8664	0.9195	0.0485	0.2784	Least Concern		4609708	5636922	7089263	22.2837	53.7898	1.31777	1.15024
Lerwa lerwa	Snow Partridge	10	0.8201	0.9212	0.0951	0.535	Least Concern		2079150	2244574	2748455	7.95633	32.1913	1.4263	1.25648
Leucosticte brandti	Brandt's Mountain Finch	31	0.7816	0.899	0.0718	0.4905	Least Concern		2656070	2920497	2975974	9.95557	12.0443	1.40946	1.3925
Leucosticte nemoricola	Plain Mountain Finch	50	0.8483	0.9104	0.0593	0.5263	Least Concern		945478	1343529	2109302	42.1005	123.094	1.20373	0.948242
Limicola falcinellus	Broad-billed Sandpiper	61	0.9501	0.9723	0.02	0.2298	Least Concern		878762	734545	542315	-16.4114	-38.2865	1.69634	2.12039
Limnodromus semipalmatus	Asian Dowitcher	23	0.94	0.968	0.0265	0.3198	Near Threatened		901753	857475	828842	-4.91021	-8.08547	1.55164	1.58797
Limosa lapponica	Bar-tailed Godwit	23	0.9422	0.9632	0.0227	0.3293	Near Threatened		592176	692612	904429	16.9605	52.7298	1.35499	1.15475
Limosa limosa	Black-tailed Godwit	156	0.9018	0.9218	0.0277	0.3309	Near Threatened		1291637	1468251	1732069	13.6737	34.0987	1.37971	1.24572
Liocichla omeiensis	Emei Shan Liocichla	18	0.9256	0.968	0.0522	0.4358	Vulnerable	√	139484	138459	207649	-0.734851	48.8694	1.5074	1.17173
Liocichla phoenicea	Crimson-winged Liocichla	14	0.8035	0.8909	0.128	0.7009	Least Concern		239659	530339	634975	121.289	164.949	0.951898	0.877431
Liocichla steerii	Taiwan Liocichla	6	0.3909	0.6368	-0.7774	0.5714	Least Concern	√	137525	131705	124937	-4.23196	-9.15324	1.54419	1.60075
Locustella certhiola	Rusty-rumped Warbler	45	0.8835	0.9128	0.0519	0.3674	Least Concern		1855184	1529332	1070806	-17.5644	-42.2803	1.71307	2.23251
Locustella lanceolata	Lanceolated Warbler	40	0.9011	0.9461	0.0389	0.3936	Least Concern		1254949	1319730	1363302	5.16204	8.63406	1.45091	1.42052
Locustella luscinioides	Savi's Warbler	10	0.8815	0.8987	0.0506	0.5221	Least Concern		2569108	2128539	1631539	-17.1487	-36.494	1.70698	2.07465
Locustella naevia	Grasshopper Warbler	6	0.7552	0.8195	-0.7788	0.5932	Least Concern		5229960	4807410	4707008	-8.07941	-9.99916	1.5879	1.6111
Locustella ochotensis	Middendorff 's Warbler	6	0.852	0.9258	-1	0.4717	Least Concern		1039370	996379	975329	-4.13626	-6.16152	1.54315	1.56566
Locustella pleskei	Pleske's Warbler	7	0.5105	0.9152	-1	0.3726	Vulnerable		11645605	11031713	10550848	-5.27145	-9.4006	1.55565	1.60376
Lonchura punctulata	Scaly-breasted Munia	615	0.8734	0.8853	0.013	0.3732	Least Concern		793065	1370039	2349604	72.7524	196.269	1.07886	0.837531
Lonchura striata	White-rumped Munia	873	0.8473	0.8572	0.0113	0.3458	Least Concern		2473273	3936699	5459228	59.1696	120.729	1.12826	0.953044
Lophophorus impejanus	Himalayan Monal	8	0.9186	0.9661	-0.3599	0.5568	Least Concern		239502	445695	768367	86.0924	220.819	1.03737	0.811703
Lophophorus lhuysii	Chinese Monal	10	0.951	0.9799	0.022	0.5627	Vulnerable	√	870428	710242	679763	-18.4031	-21.9047	1.72554	1.78049
Lophophorus sclateri	Sclater's Monal	11	0.9307	0.9429	0.0229	0.6957	Vulnerable		138980	102010	65874	-26.6009	-52.6018	1.86242	2.60979
Lophotriorchis kienerii	Rufous-bellied Eagle	5	0.9997	0.9998	-1	0.5307	Least Concern		9438816	9424840	9215716	-0.148069	-2.36364	1.50148	1.52421
Lophura leucomelanos	Kalij Pheasant	7	0.7507	0.9179	-0.5696	0.4769	Least Concern		849722	951258	1183590	11.9493	39.2914	1.39326	1.21792
Lophura nycthemera	Silver Pheasant	95	0.78	0.8363	0.0452	0.3739	Least Concern		1396030	1663237	1993123	19.1405	42.7708	1.33935	1.20042
Lophura swinhoii	Swinhoe's Pheasant	5	0.6658	0.7998	-1	0.5685	Near Threatened	√	13019	12022	8982	-7.65804	-31.0085	1.58293	1.94945
Loxia curvirostra	Red Crossbill	51	0.8319	0.903	0.0431	0.3351	Least Concern		3793532	4250425	5155521	12.044	35.9029	1.39251	1.23582
Luscinia brunnea	Indian Blue Robin	13	0.8209	0.9045	0.0516	0.4223	Least Concern		2235860	3094861	4453122	38.4193	99.1682	1.22244	1.00209
Luscinia calliope	Siberian Rubythroat	210	0.9024	0.9219	0.0213	0.2524	Least Concern		2641339	2946280	3348981	11.5449	26.791	1.3965	1.2887
Luscinia cyane	Siberian Blue Robin	111	0.8873	0.9171	0.0327	0.3349	Least Concern		1364187	1616022	2016795	18.4604	47.8386	1.34416	1.17641
Luscinia megarhynchos	Common Nightingale	39	0.862	0.9203	0.051	0.377	Least Concern		1231999	778553	562332	-36.8057	-54.3561	2.08242	2.69087
Luscinia pectardens	Firethroat	6	0.8393	0.9378	-0.7889	0.618	Near Threatened		1614557	2239781	3523797	38.7242	118.252	1.22085	0.958187
Luscinia ruficeps	Rufous-headed Robin	8	0.8746	0.9113	-0.3141	0.7991	Endangered		1133921	853596	886232	-24.7217	-21.8436	1.8284	1.77949
Luscinia sibilans	Rufous-tailed Robin	110	0.9439	0.9597	0.0171	0.2217	Least Concern		990748	893916	686927	-9.77363	-30.6658	1.60832	1.94229
Luscinia svecica	Bluethroat	133	0.8652	0.9082	0.0303	0.3774	Least Concern		2286382	2495228	3018405	9.13434	32.0167	1.4163	1.25748
Macronous gularis	Striped Tit-Babbler	38	0.8997	0.9343	0.0424	0.2792	Least Concern		268143	438087	738197	63.3781	175.3	1.11208	0.86324
Macropygia unchall	Barred Cuckoo Dove	21	0.8731	0.955	0.0348	0.2981	Least Concern		915948	1305420	1549081	42.5212	69.1232	1.20165	1.09128
Megaceryle lugubris	Crested Kingfisher	251	0.8436	0.8723	0.0231	0.4212	Least Concern		1797322	1891730	2192693	5.2527	21.9978	1.45009	1.31969
Megalaima asiatica	Blue-throated Barbet	63	0.9139	0.9318	0.0309	0.2307	Least Concern		2778038	3990842	5334441	43.6569	92.0219	1.1961	1.02077
Megalaima australis	Blue-eared Barbet	7	0.948	0.9657	-0.5964	0.6768	Least Concern		42669	49059	55874	14.9757	30.9475	1.36975	1.26366
Megalaima franklinii	Golden-throated Barbet	23	0.9261	0.9693	0.0356	0.1268	Least Concern		1860799	2536830	2961158	36.3301	59.1337	1.23351	1.1284
Megalaima haemacephala	Coopersmith Barbet	21	0.9509	0.9612	0.0347	0.3005	Least Concern		3116839	3194476	3097121	2.49089	-0.632628	1.4757	1.50637
Megalaima nuchalis	Taiwan Barbet	30	0.7909	0.8974	0.0777	0.4666	Least Concern	√	9138146	9090702	8599345	-0.519186	-5.89617	1.50522	1.56266
Megalaima oorti	Black-browed Barbet	74	0.8001	0.8523	0.0644	0.3265	Least Concern		650608	755954	954104	16.1919	46.6481	1.36064	1.1819
Megalaima virens	Great Barbet	158	0.8255	0.8653	0.031	0.301	Least Concern		1627155	2421032	2858353	48.7893	75.6657	1.17209	1.06926
Megalurus palustris	Striated Grassbird	18	0.9598	0.9803	0.0284	0.1785	Least Concern		5897236	5998125	5862984	1.71078	-0.580814	1.48318	1.50584
Megalurus pryeri	Marsh Grassbird	15	0.8389	0.8897	0.0823	0.5551	Near Threatened		635142	498043	555143	-21.5856	-12.5955	1.77528	1.64411
Melanitta fusca	Velvet Scoter	30	0.8681	0.9219	0.0513	0.4107	Vulnerable		1772918	1635120	1241932	-7.77238	-29.9498	1.58427	1.92755
Melanochlora sultanea	Sultan Tit	22	0.7845	0.9016	0.1065	0.4239	Least Concern		321015	597247	925840	86.0496	188.41	1.03749	0.846728
Melanocorypha bimaculata	Bimaculated Lark	5	0.8488	0.9475	-1	0.5995	Least Concern		4339997	4519595	4918412	4.13821	13.3275	1.46026	1.3824
Melanocorypha maxima	Tibetan Lark	23	0.918	0.9692	0.0539	0.3505	Least Concern		461072	671734	913994	45.6896	98.2324	1.18639	1.00446
Melanocorypha mongolica	Mongolian Lark	33	0.8518	0.9281	0.0809	0.475	Least Concern		884800	1190285	1123300	34.5259	26.9552	1.24335	1.28768
Melophus lathami	Crested Bunting	70	0.843	0.8869	0.042	0.2797	Least Concern		1623057	2810713	4565967	73.174	181.319	1.07745	0.855468
Mergellus albellus	Smew	29	0.8397	0.9019	0.0455	0.2585	Least Concern		3570819	4107248	5249484	15.0226	47.0106	1.36939	1.18022
Mergus merganser	Common Merganser	312	0.8535	0.8767	0.0225	0.4022	Least Concern		2734431	3230432	4389166	18.1391	60.5148	1.34646	1.123
Mergus serrator	Red-breasted Merganser	36	0.9028	0.9343	0.0502	0.5954	Least Concern		1167920	822162	766759	-29.6046	-34.3483	1.92055	2.02319
Mergus squamatus	Scaly-sided Merganser	52	0.8268	0.8871	0.0624	0.445	Endangered		2000456	2414453	2920005	20.6951	45.967	1.32853	1.18509
Merops apiaster	European Bee-eater	25	0.9108	0.9375	0.0305	0.2457	Least Concern		2142864	1936667	1742047	-9.6225	-18.7047	1.60647	1.73008
Merops leschenaulti	Chestnut-headed Bee-eater	7	0.8457	0.8767	-0.5708	0.6193	Least Concern		1447297	1748111	1861427	20.7845	28.614	1.32792	1.27752
Merops orientalis	Little Green Bee-eater	11	0.9538	0.9686	0.0289	0.5708	Least Concern		5084938	5124249	4951833	0.773087	-2.61763	1.49233	1.52688
Merops philippinus	Blue-tailed Bee-eater	57	0.8419	0.9191	0.063	0.2384	Least Concern		7561009	8822529	9818687	16.6845	29.8595	1.35701	1.27006
Merops viridis	Blue-throated Bee-eater	44	0.7615	0.8573	0.0666	0.4789	Least Concern		946942	1232116	1907389	30.1153	101.426	1.26855	0.99646
Microhierax caerulescens	Collared Falconet	5	0.9923	0.9991	-1	0.5832	Least Concern		51895	73307	94135	41.2602	81.3951	1.20791	1.05128
Microhierax melanoleucus	Pied Falconet	7	0.8877	0.8653	-0.5624	0.6801	Least Concern		181277	733648	1996629	304.711	1001.42	0.74709	0.590792
Microscelis amaurotis	Brown-eared Bulbul	16	0.8215	0.8987	0.1112	0.652	Least Concern		453210	722380	1067661	59.3919	135.578	1.12738	0.924489
Milvus migrans	Black Kite	542	0.8318	0.85	0.0181	0.3945	Least Concern		3242553	3784240	4697707	16.7056	44.8768	1.35686	1.19024
Minla cyanouroptera	Blue-winged Siva	133	0.8996	0.9291	0.0236	0.2563	Least Concern		3205351	3909298	5180164	21.9616	61.6099	1.31993	1.11877
Minla ignotincta	Red-tailed Minla	48	0.8821	0.9123	0.0446	0.3875	Least Concern		928412	957989	556796	3.18576	-40.0271	1.46913	2.16742
Minla strigula	Bar-throated Minla	29	0.9082	0.9593	0.034	0.3262	Least Concern		788090	1293445	1453019	64.124	84.3722	1.1093	1.04238
Monticola gularis	White-throated Rock Thrush	51	0.9137	0.9557	0.0409	0.3773	Least Concern		783384	1174077	1669683	49.8725	113.137	1.16723	0.969181
Monticola rufiventris	Chestnut-bellied Rock Thrush	107	0.7964	0.868	0.0436	0.4733	Least Concern		3746565	5138118	6262537	37.1421	67.1541	1.22917	1.09825
Monticola saxatilis	Common Rock Thrush	37	0.8667	0.9154	0.0536	0.4148	Least Concern		972595	986580	1143716	1.43791	17.5943	1.48582	1.35038
Monticola solitarius	Blue Rock Thrush	366	0.8722	0.8875	0.0151	0.2776	Least Concern		4015762	4441879	4870080	10.6111	21.2741	1.40407	1.32458
Montifringilla adamsi	Black-winged Snowfinch	37	0.8491	0.9384	0.0619	0.3639	Least Concern		1032499	1730846	2756240	67.6366	166.948	1.09653	0.874604
Montifringilla henrici	Tibetan Snowfinch	17	0.907	0.9265	0.0376	0.4216	Least Concern	√	5379323	3988485	2565075	-25.8553	-52.316	1.84871	2.59714
Montifringilla nivalis	White-winged Snowfinch	26	0.9433	0.9764	0.0335	0.2115	Least Concern		5059731	5411765	5278406	6.95756	4.32187	1.43495	1.45857
Motacilla alba	White Wagtail	1733	0.8276	0.8337	0.0092	0.3763	Least Concern		3659979	4180466	5028037	14.221	37.3788	1.3755	1.22791
Motacilla cinerea	Gray Wagtail	1198	0.8361	0.8438	0.0102	0.4314	Least Concern		3533864	4201131	4780722	18.8821	35.2831	1.34117	1.23919
Motacilla citreola	Citrine Wagtail	244	0.825	0.8559	0.0272	0.4725	Least Concern		2702021	2672424	3057207	-1.09537	13.1452	1.51107	1.38382
Motacilla flava	Yellow Wagtail	499	0.865	0.8802	0.016	0.3147	Least Concern		3176808	3255271	3093443	2.46987	-2.62417	1.4759	1.52695
Motacilla lugens	Black-backed Wagtail	26	0.9181	0.9654	0.0434	0.2265	Least Concern		1163555	993324	819780	-14.6302	-29.5452	1.67138	1.91935
Moupinia poecilotis	Rufous-tailed Babbler	13	0.7277	0.8524	0.104	0.7019	Least Concern	√	255044	318695	482464	24.9569	89.1689	1.30028	1.02863
Muscicapa dauurica	Asian Brown Flycatcher	502	0.898	0.9093	0.0133	0.2841	Least Concern		2283247	2934765	4031514	28.5347	76.5693	1.278	1.06635
Muscicapa ferruginea	Ferruginous Flycatcher	56	0.7591	0.8601	0.0548	0.4039	Least Concern		5450311	5562392	5655705	2.05641	3.76848	1.47985	1.46368
Muscicapa griseisticta	Grey-streaked Flycatcher	199	0.9049	0.9285	0.0212	0.2631	Least Concern		1620500	2265495	3305161	39.8022	103.959	1.2153	0.990294
Muscicapa muttui	Brown-breasted Flycatcher	43	0.7123	0.8276	0.0848	0.5593	Least Concern		2323683	3568742	5076647	53.5813	118.474	1.15112	0.95772
Muscicapa sibirica	Dark-sided Flycatcher	264	0.8747	0.8987	0.0226	0.1667	Least Concern		4124631	4794861	5925885	16.2495	43.6707	1.36022	1.19604
Muscicapa striata	Spotted Flycatcher	20	0.844	0.9462	0.0792	0.4578	Least Concern		683681	262456	58904	-61.6113	-91.3843	3.10494	10.5
Muscicapella hodgsoni	Pygmy Blue Flycatcher	7	0.9795	0.9832	-0.5977	0.5809	Least Concern		318162	366154	412087	15.0841	29.5211	1.36893	1.27207
Mycerobas affinis	Collared Grosbeak	16	0.8896	0.915	0.0451	0.4758	Least Concern		635021	640989	814944	0.939811	28.3334	1.49069	1.27922
Mycerobas carnipes	White-winged Grosbeak	50	0.9	0.9399	0.042	0.3032	Least Concern		1167073	1433781	2070153	22.8527	77.3799	1.31398	1.06376
Mycerobas melanozanthos	Spot-winged Grosbeak	8	0.8565	0.8653	-0.3573	0.5829	Least Concern		755401	865152	981974	14.5288	29.9937	1.37314	1.26927
Myophonus caeruleus	Blue Whistling Thrush	471	0.8605	0.8765	0.0123	0.3092	Least Concern		3324693	4016459	4648914	20.8069	39.8299	1.32777	1.21515
Myophonus insularis	Taiwan Whistling Thrush	10	0.8036	0.9017	0.0728	0.6644	Least Concern	√	13333	10354	8779	-22.3431	-34.1559	1.78771	2.01874
Myzornis pyrrhoura	Fire-tailed Mysornis	8	0.8088	0.8737	-0.353	0.5114	Least Concern		648278	722384	896365	11.4312	38.2686	1.39741	1.22323
Napothera brevicaudata	Streaked Wren Babbler	14	0.8577	0.873	0.0605	0.6636	Least Concern		2763991	2885508	3255262	4.39643	17.774	1.45789	1.34908
Napothera crispifrons	Limestone Wren Babbler	7	0.8695	0.9059	-0.5354	0.7349	Least Concern		2401481	2527395	2535070	5.24318	5.56278	1.45018	1.4473
Napothera epilepidota	Eyebrowed Wren Babbler	6	0.9117	0.9568	-0.793	0.6658	Least Concern		238727	287963	287125	20.6244	20.2734	1.32902	1.33144
Netta rufina	Red-crested Pochard	105	0.8171	0.8729	0.0427	0.4163	Least Concern		3172675	4406075	5358074	38.8757	68.8819	1.22007	1.09213
Nettapus coromandelianus	Cotton Pygmy Goose	28	0.8759	0.9251	0.0589	0.3351	Least Concern		1151334	2635416	4126008	128.901	258.368	0.93687	0.779043
Niltava davidi	Fujian Niltava	52	0.6578	0.813	0.0884	0.5893	Least Concern		981338	2164974	3516113	120.615	258.298	0.953279	0.779097
Niltava grandis	Large Niltava	21	0.933	0.969	0.0327	0.1317	Least Concern		1081943	1334352	1508163	23.3292	39.3939	1.31084	1.21739
Niltava macgrigoriae	Small Niltava	44	0.8276	0.9021	0.0575	0.3871	Least Concern		1010198	2553595	3939954	152.782	290.018	0.895598	0.756398
Niltava sundara	Rufous-bellied Niltava	54	0.8795	0.9215	0.0395	0.2822	Least Concern		2280647	3979560	5485681	74.4926	140.532	1.07309	0.915745
Niltava vivida	Vivid Niltava	18	0.8445	0.9036	0.0509	0.3804	Least Concern		1072785	1113926	1103631	3.83497	2.87532	1.46307	1.47205
Ninox scutulata	Brown Hawk Owl	48	0.9099	0.9521	0.034	0.2475	Least Concern		1541868	1105980	638057	-28.2701	-58.6179	1.89412	2.91651
Nipponia nippon	Asian Crested Ibis	11	0.9465	0.9683	0.0315	0.6703	Endangered	√	101939	65219	54729	-36.0215	-46.312	2.06303	2.36261
Nucifraga caryocatactes	Spotted Nutcracker	138	0.8334	0.8853	0.0351	0.452	Least Concern		3324085	4802214	6118135	44.4672	84.0547	1.1922	1.04332
Numenius arquata	Eurasian Curlew	21	0.9186	0.9368	0.0273	0.1803	Near Threatened		1815200	1653157	1245894	-8.92701	-31.3633	1.59802	1.95695
Numenius madagascariensis	Far Eastern Curlew	86	0.9514	0.9703	0.0202	0.2204	Endangered		611137	1192903	2731342	95.194	346.928	1.01231	0.72375
Numenius minutus	Little Curlew	29	0.9262	0.9538	0.0419	0.3434	Least Concern		741183	501223	199057	-32.3753	-73.1433	1.97875	4.22347
Numenius phaeopus	Whimbrel	156	0.9375	0.9543	0.0213	0.2999	Least Concern		790002	543997	407093	-31.1398	-48.4694	1.95222	2.44059
Nycticorax nycticorax	Black-crowned Night Heron	948	0.9097	0.9153	0.0075	0.3187	Least Concern		1736553	2185689	2817434	25.8637	62.2429	1.29451	1.11636
Nyctyornis athertoni	Blue-bearded Bee-eater	25	0.9202	0.9565	0.0438	0.3263	Least Concern		166711	274260	581141	64.5122	248.592	1.10786	0.786868
Oenanthe deserti	Desert Wheatear	69	0.8352	0.8789	0.049	0.4776	Least Concern		935915	898643	1038863	-3.98241	10.9997	1.54148	1.4009
Oenanthe isabellina	Isabelline Wheatear	89	0.8582	0.9115	0.0438	0.2957	Least Concern		2246879	2069570	2099933	-7.89135	-6.54001	1.58567	1.56998
Oenanthe oenanthe	Northern Wheatear	41	0.9062	0.9347	0.0365	0.3063	Least Concern		899857	718807	456190	-20.1199	-49.3042	1.75188	2.47255
Oenanthe pleschanka	Pied Wheatear	91	0.8589	0.9042	0.0429	0.3619	Least Concern		1196150	1201966	1277017	0.486227	6.76061	1.49516	1.43668
Onychoprion anaethetus	Bridled Tern	19	0.924	0.9447	0.0395	0.4678	Least Concern		393919	254296	241486	-35.4446	-38.6965	2.04906	2.13123
Onychostruthus taczanowskii	White-rumped Snowfinch	53	0.8594	0.9331	0.06	0.4504	Least Concern		698922	1095247	1586409	56.7052	126.979	1.13814	0.940569
Oriolus chinensis	Black-naped Oriole	432	0.9079	0.9197	0.0109	0.2835	Least Concern		2614267	2978385	3848954	13.9281	47.2288	1.37775	1.17921
Oriolus oriolus	Eurasian Golden Oriole	17	0.7865	0.8531	0.091	0.5026	Least Concern		2675386	2654884	2704295	-0.766319	1.08055	1.50772	1.48931
Oriolus tenuirostris	Slender-billed Oriole	9	0.9107	0.9346	-0.1583	0.5119	Least Concern		218288	227134	240547	4.05244	10.1971	1.46105	1.40747
Oriolus traillii	Maroon Oriole	35	0.9517	0.9758	0.0251	0.1852	Least Concern		208064	233643	272390	12.2938	30.9164	1.39052	1.26385
Orthotomus atrogularis	Dark-necked Tailorbird	8	0.993	0.9945	-0.3957	0.7009	Least Concern		4006	3966	3641	-0.998502	-9.11133	1.51009	1.60025
Orthotomus cuculatus	Mountain Tailorbird	77	0.8682	0.9091	0.042	0.3652	Least Concern		424768	651276	698323	53.3251	64.401	1.15221	1.10827
Orthotomus sutorius	Common Tailorbird	592	0.9171	0.9255	0.0087	0.2275	Least Concern		553028	1245947	2277559	125.295	311.834	0.943862	0.742816
Otis tarda	Great Bustard	32	0.94	0.9583	0.0303	0.3457	Vulnerable		820555	1386007	2235339	68.9109	172.418	1.09203	0.867083
Otus lettia	Collared Scops Owl	100	0.8983	0.923	0.0257	0.2548	Least Concern		1760703	2812600	3460709	59.743	96.5527	1.12601	1.00877
Otus scops	Eurasian Scops Owl	9	0.8579	0.9305	-0.1505	0.4669	Least Concern		451288	402243	470541	-10.8678	4.26623	1.62193	1.45908
Otus spilocephalus	Mountain Scops Owl	21	0.7936	0.8639	0.108	0.5309	Least Concern		207093	318760	433571	53.9212	109.361	1.14968	0.977645
Otus sunia	Oriental Scops Owl	128	0.8449	0.8913	0.0344	0.4023	Least Concern		1513123	1045336	637668	-30.9153	-57.8575	1.9475	2.8729
Oxyura leucocephala	White-headed Duck	16	0.9321	0.9661	0.0501	0.4706	Endangered		306392	301067	506236	-1.73797	65.2249	1.51769	1.10524
Pandion haliaetus	Osprey	195	0.8992	0.9242	0.0274	0.1944	Least Concern		2499317	2909971	3567798	16.4306	42.7509	1.35888	1.20052
Panurus biarmicus	Bearded Reedling	37	0.8343	0.9168	0.0585	0.196	Least Concern		2720603	1974148	1409795	-27.4371	-48.1808	1.87812	2.42979
Paradoxornis alphonsianus	Ashy-throated Parrotbill	90	0.8383	0.9018	0.0431	0.2734	Least Concern		5068301	6708826	7636153	32.3683	50.6649	1.25547	1.16372
Paradoxornis atrosuperciliaris	Lesser Rufous-headed Parrotbill	10	0.9934	0.9947	0.0024	0.6935	Least Concern		46783	60949	62828	30.2802	34.2966	1.26758	1.24462
Paradoxornis brunneus	Brown-winged Parrotbill	14	0.8702	0.8952	0.07	0.3239	Least Concern		2058717	2279626	2387009	10.7304	15.9464	1.40309	1.36247
Paradoxornis conspicillatus	Spectacled Parrotbill	24	0.8554	0.9253	0.059	0.4299	Least Concern	√	1031767	1173672	1605271	13.7536	55.5846	1.37909	1.14274
Paradoxornis davidianus	Short-tailed Parrotbill	21	0.7837	0.8699	0.1024	0.5478	Least Concern		350309	146185	87	-58.2697	-99.9752	2.89634	10.5
Paradoxornis fulvifrons	Fulvous Parrotbill	13	0.805	0.8691	0.0551	0.3949	Least Concern		3733325	3778391	3893937	1.20713	4.30212	1.48807	1.45875
Paradoxornis gularis	Grey-headed Parrotbill	106	0.8027	0.8774	0.0487	0.3993	Least Concern		760689	550133	359825	-27.6796	-52.6975	1.88274	2.61405
Paradoxornis guttaticollis	Spot-breasted Parrotbill	39	0.6931	0.8357	0.0926	0.5127	Least Concern		1471248	2442988	3684177	66.0487	150.412	1.10223	0.899342
Paradoxornis heudei	Reed Parrotbill	60	0.9126	0.9591	0.0339	0.1531	Near Threatened		932994	803519	697043	-13.8774	-25.2897	1.66113	1.8385
Paradoxornis nipalensis	Black-throated Parrotbill	10	0.8085	0.8742	0.0541	0.6414	Least Concern		578175	726336	924036	25.6256	59.8194	1.29602	1.12571
Paradoxornis paradoxus	Three-toed Parrotbill	6	0.8253	0.9105	-0.7497	0.7213	Least Concern	√	1105599	1538695	2334064	39.173	111.113	1.21853	0.97368
Paradoxornis ruficeps	Rufous-headed Parrotbill	9	0.9622	0.9703	-0.1867	0.5784	Least Concern		6093267	6097675	5999111	0.0723421	-1.54525	1.49928	1.51569
Paradoxornis unicolor	Brown Parrotbill	11	0.8246	0.879	0.0616	0.5676	Least Concern		1306845	1613486	2095271	23.4642	60.3305	1.30995	1.12371
Paradoxornis verreauxi	Golden Parrotbill	22	0.7879	0.895	0.0715	0.4785	Least Concern		647392	983276	1158109	51.8826	78.8884	1.1584	1.05901
Paradoxornis webbianus	Vinous-throated Parrotbill	1264	0.8613	0.868	0.0088	0.3783	Least Concern		1747856	2054380	2331323	17.5371	33.3819	1.35079	1.24973
Paradoxornis zappeyi	Grey-hooded Parrotbill	11	0.7819	0.8628	0.0584	0.5549	Vulnerable	√	1009751	1021515	1034893	1.16504	2.48992	1.48848	1.47571
Parus ater	Coal Tit	261	0.8176	0.8544	0.0253	0.3339	Least Concern		4834326	6040507	7176899	24.9503	48.4571	1.30032	1.1736
Parus bokharensis	Turkestan Tit	15	0.9417	0.9626	0.0215	0.28	Least Concern		3672158	3677119	3866209	0.135098	5.28439	1.49865	1.44981
Parus cyanus	Azure Tit	89	0.9259	0.9409	0.0229	0.1521	Least Concern		1163991	1427268	2379865	22.6185	104.457	1.31554	0.9891
Parus dichrous	Grey-crested Tit	61	0.8573	0.9156	0.0384	0.3925	Least Concern		1522604	1813053	2334600	19.0758	53.3294	1.3398	1.15219
Parus holsti	Yellow Tit	8	0.4209	0.5545	-0.3617	0.6286	Near Threatened	√	1418912	1014564	966493	-28.497	-31.8849	1.89854	1.9681
Parus major	Great Tit	2586	0.8165	0.8212	0.007	0.3688	Least Concern		4000185	4482782	5264228	12.0644	31.5996	1.39234	1.25988
Parus monticolus	Green-backed Tit	321	0.8369	0.8651	0.0194	0.3382	Least Concern		4225281	5426677	6459724	28.4335	52.8827	1.27861	1.1541
Parus palustris	Marsh Tit	230	0.8951	0.9145	0.0192	0.2068	Least Concern		2553459	3298646	4183624	29.1834	63.8414	1.27409	1.11035
Parus rubidiventris	Rufous-vented Tit	65	0.8934	0.9224	0.0323	0.3513	Least Concern		2721412	2994230	3093730	10.0249	13.6811	1.40889	1.37965
Parus songarus	Songar Tit	146	0.8727	0.8995	0.0244	0.3596	Least Concern		2870632	4588876	6045193	59.8559	110.588	1.12556	0.974862
Parus spilonotus	Yellow-cheeked Tit	108	0.944	0.9586	0.0107	0.1795	Least Concern		1831033	2439422	2893874	33.2265	58.046	1.2506	1.13273
Parus superciliosus	White-browed Tit	20	0.9258	0.9628	0.0343	0.3014	Least Concern	√	1083786	1331068	1091556	22.8165	0.716931	1.31422	1.49288
Parus varius	Varied Tit	24	0.7911	0.9172	0.05	0.3539	Least Concern		1628240	1421395	959646	-12.7036	-41.0624	1.64552	2.19671
Parus venustulus	Yellow-bellied Tit	672	0.873	0.8853	0.0117	0.3561	Least Concern	√	2020379	2636358	3463235	30.4883	71.4151	1.26635	1.08338
Passer ammodendri	Saxaul Sparrow	49	0.8199	0.8916	0.0491	0.2655	Least Concern		1917961	1929628	1931071	0.608302	0.683538	1.49395	1.49321
Passer domesticus	House Sparrow	114	0.8759	0.9229	0.0339	0.2883	Least Concern		4285457	4542103	5333556	5.98877	24.4571	1.4435	1.30349
Passer hispaniolensis	Spanish Sparrow	9	0.927	0.9535	-0.1754	0.5262	Least Concern		3235892	3381063	3752069	4.48627	15.9516	1.45706	1.36243
Passer montanus	Eurasian Tree Sparrow	2139	0.8039	0.8087	0.0093	0.4685	Least Concern		2545800	3272465	5117844	28.5437	101.031	1.27795	0.997436
Passer rutilans	Russet Sparrow	471	0.8014	0.8317	0.017	0.4192	Least Concern		3329192	4549462	5817426	36.6536	74.7399	1.23178	1.07228
Pastor roseus	Rosy Starling	31	0.9029	0.9439	0.0546	0.2859	Least Concern		576649	564497	621782	-2.10735	7.82677	1.52153	1.42741
Pavo muticus	Green Peafowl	16	0.9397	0.9564	0.024	0.3673	Endangered		292182	295927	299507	1.28174	2.507	1.48734	1.47554
Pelecanus crispus	Dalmatian Pelican	36	0.9015	0.9382	0.0451	0.4232	Vulnerable		1158579	1302500	1632400	12.4222	40.8967	1.3895	1.20974
Pellorneum albiventre	Spot-throated Babbler	7	0.8404	0.8812	-0.5856	0.5823	Least Concern		412681	621408	684031	50.5783	65.753	1.16411	1.10331
Pellorneum ruficeps	Puff-throated Babbler	26	0.9034	0.9307	0.0445	0.32	Least Concern		3179082	3463133	3434546	8.935	8.03578	1.41798	1.42562
Pellorneum tickelli	Buff-breasted Babbler	9	0.9729	0.9903	-0.1834	0.7278	Least Concern		1924428	2126584	2216186	10.5047	15.1608	1.40494	1.36835
Perdix dauurica	Daurian Partridge	47	0.7882	0.8833	0.0704	0.4043	Least Concern		3000842	3411921	4050421	13.6988	34.9762	1.37952	1.24087
Perdix hodgsoniae	Tibetan Partridge	26	0.9452	0.9688	0.033	0.2495	Least Concern		480296	1045065	2212976	117.588	360.753	0.959585	0.717036
Pericrocotus brevirostris	Short-billed Minivet	99	0.8449	0.8918	0.0357	0.3449	Least Concern		9455263	9825927	10095719	3.92019	6.77354	1.46228	1.43656
Pericrocotus cantonensis	Swinhoe's Minivet	230	0.8326	0.8665	0.0301	0.4326	Least Concern		895674	974919	420365	8.84753	-53.0672	1.41872	2.63071
Pericrocotus divaricatus	Ashy Minivet	108	0.8701	0.9036	0.0335	0.3542	Least Concern		1534765	1803516	2046994	17.5109	33.3751	1.35098	1.24977
Pericrocotus ethologus	Long-tailed Minivet	144	0.8652	0.8967	0.0229	0.3666	Least Concern		2059383	2587717	3995191	25.655	93.9994	1.29583	1.01547
Pericrocotus flammeus	Scarlet Minivet	185	0.8859	0.9125	0.0216	0.363	Least Concern		691251	894193	1628043	29.3587	135.521	1.27304	0.92459
Pericrocotus roseus	Rosy Minivet	40	0.8851	0.9272	0.0543	0.3228	Least Concern		606156	855161	1088136	41.0794	79.5142	1.20882	1.05706
Pericrocotus solaris	Grey-chinned Minivet	195	0.8467	0.8794	0.0233	0.3299	Least Concern		1265277	1454038	1609702	14.9186	27.2213	1.37018	1.28603
Perisoreus infaustus	Siberian Jay	11	0.9109	0.9269	0.0445	0.491	Least Concern		704876	370827	120172	-47.3912	-82.9513	2.40082	6.36556
Perisoreus internigrans	Sichuan Jay	16	0.9591	0.9707	0.0253	0.3895	Vulnerable	√	197921	265881	520661	34.3369	163.065	1.2444	0.880134
Pernis ptilorhyncus	Oriental Honey Buzzard	213	0.8736	0.9011	0.0221	0.2868	Least Concern		3788241	3863235	4431765	1.97965	16.9874	1.48059	1.35479
Petronia petronia	Rock Sparrow	49	0.8685	0.926	0.0545	0.3366	Least Concern		1607344	1565732	1682060	-2.58887	4.64841	1.52658	1.45558
Phaenicophaeus tristis	Green-billed Malkoha	64	0.9561	0.9685	0.0124	0.2122	Least Concern		2671850	2418687	1767447	-9.4752	-33.8493	1.60467	2.0117
Phalacrocorax carbo	Great Cormorant	29	0.8709	0.9003	0.0261	0.3031	Least Concern		2536554	3284757	4826864	29.4968	90.2922	1.27222	1.02551
Phalacrocorax niger	Little Cormorant	10	0.9915	0.9954	0.0041	0.7415	Least Concern		1247684	1347784	1295153	8.02286	3.80457	1.42573	1.46335
Phalacrocorax pelagicus	Pelagic Cormorant	15	0.9638	0.9744	-1	0.7211	Least Concern		557242	363439	388934	-34.779	-30.2038	2.03325	1.93274
Phalaropus lobatus	Red-necked Phalarope	44	0.8788	0.934	0.0571	0.3231	Least Concern		1094514	1245372	1760815	13.7831	60.8764	1.37887	1.1216
Phasianus colchicus	Common Pheasant	990	0.8571	0.8667	0.0108	0.3668	Least Concern		2918523	3319350	4488302	13.7339	53.7868	1.37925	1.15025
Philomachus pugnax	Ruff	51	0.8682	0.9411	0.0478	0.2128	Least Concern		3187818	3540255	4775166	11.0557	49.7942	1.40045	1.16758
Phoenicopterus ruber	Greater Flamingo	16	0.7649	0.8314	0.1258	0.7221	Least Concern		1643679	1275359	1217482	-22.4083	-25.9295	1.7888	1.85006
Phoenicurus auroreus	Daurian Redstart	1631	0.8259	0.8328	0.0093	0.4156	Least Concern		2957963	3590260	4296804	21.3761	45.2623	1.32389	1.18841
Phoenicurus caeruleocephala	Blue-capped Redstart	9	0.8446	0.8909	-0.1352	0.7402	Least Concern		6144632	6375161	6653247	3.75171	8.27739	1.46384	1.42355
Phoenicurus erythrogastrus	White-winged Redstart	70	0.807	0.872	0.0627	0.4124	Least Concern		2192528	2675035	3859066	22.0069	76.0099	1.31963	1.06815
Phoenicurus erythronotus	Eversmann's Redstart	30	0.8098	0.9017	0.0672	0.3703	Least Concern		7834552	8970360	9977070	14.4974	27.347	1.37338	1.28526
Phoenicurus frontalis	Blue-fronted Redstart	217	0.8837	0.9046	0.017	0.3061	Least Concern		2081171	3672337	4914481	76.4553	136.14	1.06672	0.923477
Phoenicurus hodgsoni	Hodgson's Redstart	136	0.8685	0.8953	0.0287	0.312	Least Concern		2948173	3811171	5084545	29.2723	72.4643	1.27356	1.07983
Phoenicurus ochruros	Black Redstart	198	0.8728	0.8972	0.0229	0.3376	Least Concern		2274819	2590141	3415484	13.8614	50.1431	1.37826	1.16603
Phoenicurus phoenicurus	Common Redstart	8	0.8906	0.911	-0.3771	0.5315	Least Concern		370813	372832	451794	0.544479	21.8388	1.49458	1.32076
Phoenicurus schisticeps	White-throated Redstart	76	0.9261	0.951	0.0209	0.1525	Least Concern		1697899	2053308	2574577	20.9323	51.6331	1.32691	1.15949
Phylloscopus affinis	Tickell's Leaf Warbler	112	0.9863	0.9896	0.0042	0.0878	Least Concern		11159253	11073203	10989261	-0.771109	-1.52333	1.50777	1.51547
Phylloscopus armandii	Yellow-streaked Warbler	59	0.8698	0.9149	0.0392	0.3612	Least Concern		2209948	2438796	2096822	10.3554	-5.11894	1.40616	1.55395
Phylloscopus borealis	Arctic Warbler	374	0.9058	0.9184	0.0139	0.2536	Least Concern		2420696	2899783	3790477	19.7913	56.5862	1.33479	1.13863
Phylloscopus cantator	Yellow-vented Warbler	11	0.9156	0.9533	0.0409	0.4177	Least Concern		4070618	5781782	8064843	42.037	98.1233	1.20404	1.00474
Phylloscopus chloronotus	Lemon-rumped Warbler	58	0.8924	0.9342	0.0358	0.257	Least Concern		9892115	9946690	10405043	0.551702	5.18522	1.49451	1.4507
Phylloscopus collybita	Common Chiffchaff	35	0.9105	0.9407	0.0294	0.406	Least Concern		730592	493306	527806	-32.4786	-27.7564	1.98101	1.88421
Phylloscopus coronatus	Eastern Crowned Warbler	179	0.9069	0.9269	0.0207	0.2813	Least Concern		1687836	2252180	3131352	33.4359	85.5247	1.24942	1.03901
Phylloscopus davisoni	White-tailed Warbler	41	0.7596	0.8943	0.083	0.4641	Least Concern		538522	879136	1282870	63.2498	138.221	1.11256	0.919779
Phylloscopus emeiensis	Emei Leaf Warbler	9	0.8345	0.8832	-0.1416	0.5158	Least Concern	√	1969124	1736718	1535446	-11.8025	-22.0239	1.63382	1.78244
Phylloscopus forresti	Sichuan Leaf Warbler	57	0.9183	0.948	0.0271	0.178	Least Concern		7106215	7112182	7085952	0.0839688	-0.285145	1.49916	1.50286
Phylloscopus fuscatus	Dusky Warbler	691	0.8738	0.8847	0.0124	0.3659	Least Concern		2335327	2998983	3961760	28.4181	69.6448	1.27871	1.08947
Phylloscopus griseolus	Sulphur-bellied Warbler	12	0.9045	0.9301	0.0425	0.3459	Least Concern		2902080	2644536	2426376	-8.87446	-16.3918	1.59739	1.69606
Phylloscopus hainanus	Hainan Leaf Warbler	6	0.4813	0.698	-0.7498	0.5771	Vulnerable	√	1127508	1165064	1393188	3.33089	23.5635	1.46776	1.3093
Phylloscopus humei	Hume's Leaf Warbler	100	0.8578	0.8934	0.0284	0.3248	Least Concern		5811132	6013882	5983134	3.48899	2.95987	1.46629	1.47125
Phylloscopus inornatus	Yellow-browed Warbler	963	0.8749	0.8817	0.0101	0.3521	Least Concern		1761754	2598718	3411335	47.5074	93.6329	1.17793	1.01644
Phylloscopus kansuensis	Gansu Leaf Warbler	9	0.8345	0.8979	-0.1566	0.5743	Least Concern	√	4543204	4918972	5256513	8.27099	15.7006	1.42361	1.3643
Phylloscopus maculipennis	Ashy-throated Warbler	52	0.869	0.9255	0.0342	0.2661	Least Concern		4225341	4775999	5208961	13.0323	23.2791	1.3847	1.31117
Phylloscopus magnirostris	Large-billed Leaf Warbler	62	0.8758	0.9156	0.0345	0.1785	Least Concern		3151185	3220184	3410565	2.18962	8.23119	1.47857	1.42395
Phylloscopus occisinensis	Alpine Leaf Warbler	87	0.9048	0.9288	0.0169	0.2562	Least Concern	√	2242418	2275723	2293472	1.48523	2.27674	1.48537	1.47774
Phylloscopus plumbeitarsus	Two-barred Warbler	80	0.9071	0.9415	0.0399	0.3777	Least Concern		935391	1407214	2171448	50.4413	132.143	1.16471	0.930768
Phylloscopus proregulus	Pallas's Leaf Warbler	941	0.8816	0.8898	0.0087	0.3155	Least Concern		3176200	3697925	4285539	16.4261	34.9266	1.35891	1.24114
Phylloscopus pulcher	Buff-barred Warbler	91	0.9145	0.9388	0.0141	0.2589	Least Concern		1363484	1639257	2639604	20.2256	93.5926	1.33177	1.01655
Phylloscopus reguloides	Blyth's Leaf Warbler	285	0.7786	0.8208	0.0248	0.4168	Least Concern		5298499	6057389	6681806	14.3227	26.1075	1.37472	1.29297
Phylloscopus ricketti	Sulphur-breasted Warbler	57	0.6593	0.8181	0.0673	0.4296	Least Concern		3859328	4331170	4305998	12.226	11.5738	1.39106	1.39627
Phylloscopus schwarzi	Radde's Warbler	97	0.8884	0.9125	0.0327	0.2711	Least Concern		1782961	2503525	3628103	40.4139	103.488	1.21218	0.991431
Phylloscopus subaffinis	Buff-throated Warbler	60	0.8608	0.9096	0.0454	0.2306	Least Concern		2323127	2565930	2412113	10.4516	3.83044	1.40537	1.46311
Phylloscopus tenellipes	Pale-legged Warbler	85	0.892	0.9215	0.0381	0.3441	Least Concern		899327	1085514	1132452	20.7029	25.9222	1.32848	1.29414
Phylloscopus trochiloides	Greenish Warbler	71	0.8582	0.9163	0.0374	0.2539	Least Concern		4375773	4904695	6303628	12.0875	44.0575	0.89216	0.694167
Pica pica	Common Magpie	1679	0.8289	0.8343	0.0093	0.4434	Least Concern		2445902	3137064	4864211	28.258	98.8719	1.27968	1.00284
Picoides tridactylus	Three-toed Woodpecker	16	0.8193	0.8724	0.0937	0.5599	Least Concern		2937577	3393994	4154969	15.5372	41.442	1.36552	1.207
Picumnus innominatus	Speckled Piculet	293	0.8195	0.8562	0.0213	0.3606	Least Concern		2286938	2774190	3087327	21.3059	34.9983	1.32436	1.24075
Picus canus	Grey-headed Woodpecker	531	0.8652	0.8802	0.0139	0.3883	Least Concern		3147734	3810564	5348347	21.0574	69.911	1.32605	1.08854
Picus chlorolophus	Lesser Yellownape	22	0.9129	0.9749	0.0562	0.2718	Least Concern		724540	495178	562842	-31.6562	-22.3173	1.96319	1.78729
Picus flavinucha	Greater Yellownape	41	0.8689	0.9475	0.0509	0.3449	Least Concern		5174738	3646244	2326368	-29.5376	-55.0438	1.9192	2.72438
Pinicola subhimachala	Crimson-browed Rosefinch	21	0.8755	0.9266	0.0428	0.3782	Least Concern		3098235	4189910	5011853	35.2354	61.7648	1.23945	1.11818
Pitta brachyura	Indian Pitta	5	0.7727	0.9311	-1	0.5239	Least Concern		1034030	3439763	5224065	232.656	405.214	0.800611	0.697936
Pitta nympha	Fairy Pitta	29	0.8021	0.862	0.0666	0.3264	Vulnerable		1478381	1598555	1993564	8.12876	34.8478	1.42482	1.24158
Platalea leucorodia	White Spoonbill	192	0.8891	0.9111	0.0261	0.2838	Least Concern		2123533	2662872	3877339	25.3982	82.5891	1.29746	1.04768
Platalea minor	Black-faced Spoonbill	86	0.9231	0.9654	0.0323	0.1336	Endangered		682489	577558	487248	-15.3748	-28.6072	1.68168	1.9007
Plectrophenax nivalis	Snow Bunting	7	0.7689	0.8568	-0.5385	0.7275	Least Concern		852576	512333	49760	-39.9076	-94.1636	2.16411	10.5
Ploceus philippinus	Baya Weaver	7	0.9882	0.9898	-0.5987	0.6906	Least Concern		3132867	3253178	3199557	3.84028	2.12872	1.46302	1.47916
Pluvialis fulva	Pacific Golden Plover	165	0.9046	0.9398	0.0305	0.2373	Least Concern		1335412	1231511	1208453	-7.78045	-9.5071	1.58437	1.60506
Pluvialis squatarola	Grey Plover	152	0.9396	0.9583	0.0208	0.221	Least Concern		1106489	1195359	1810668	8.03171	63.6408	1.42565	1.11109
Pnoepyga albiventer	Scaly-breasted Wren Babbler	19	0.8482	0.9598	0.0467	0.3006	Least Concern		3909571	3774363	2998618	-3.45838	-23.3006	1.53582	1.80379
Pnoepyga pusilla	Pygmy Wren Babbler	114	0.7936	0.8611	0.0368	0.3458	Least Concern		3274473	4892199	5845400	49.4042	78.5142	1.16933	1.06018
Podiceps auritus	Horned Grebe	37	0.8937	0.929	0.0485	0.4783	Vulnerable		1063583	874707	957245	-17.7585	-9.99809	1.71593	1.61109
Podiceps cristatus	Great Crested Grebe	448	0.8429	0.8634	0.0203	0.3344	Least Concern		2960288	4368311	6842598	47.5637	131.146	1.17767	0.932626
Podiceps grisegena	Red-necked Grebe	16	0.7287	0.8408	0.1355	0.8068	Least Concern		902751	905393	1074044	0.292661	18.9746	1.49708	1.34052
Podiceps nigricollis	Black-necked Grebe	119	0.8773	0.9126	0.0389	0.498	Least Concern		1097733	1068173	1117473	-2.69282	1.79825	1.52767	1.48234
Podoces biddulphi	Xinjiang Ground Jay	10	0.8095	0.8385	0.0867	0.4918	Near Threatened	√	2309172	3955934	5644793	71.314	144.451	1.08372	0.90908
Podoces hendersoni	Mongolian Ground Jay	27	0.6484	0.8401	0.0838	0.2996	Least Concern		3757023	4013892	4565864	6.83704	21.5288	1.43601	1.32285
Polyplectron bicalcaratum	Grey Peacock Pheasant	11	0.9288	0.968	0.0393	0.3873	Least Concern		1712517	2068856	2213951	20.8079	29.2805	1.32776	1.27351
Polyplectron katsumatae	Hainan Peacock-pheasant	10	0.6653	0.7359	0.0755	0.5545	Endangered	√	13578179	13387285	13153674	-1.40589	-3.12638	1.51426	1.53227
Pomatorhinus erythrocnemis	Spot-breasted Scimitar-Babbler	202	0.7911	0.8436	0.0298	0.4865	Least Concern		1800691	1780315	1631194	-1.13157	-9.41289	1.51145	1.60391
Pomatorhinus ferruginosus	Coral-billed Scimitar Babbler	10	0.9379	0.9637	0.0217	0.4744	Least Concern		7252552	7362890	7128848	1.52137	-1.70566	1.48501	1.51735
Pomatorhinus hypoleucos	Large Scimitar Babbler	11	0.8569	0.9229	0.0866	0.6516	Least Concern		59771	96466	149688	61.3926	150.436	1.11961	0.899304
Pomatorhinus ochraceiceps	Red-billed Scimitar Babbler	16	0.9008	0.9279	0.0486	0.6018	Least Concern		1948496	2475744	2731693	27.0592	40.195	1.28703	1.21329
Pomatorhinus ruficollis	Rufous-necked Scimitar Babbler	571	0.7781	0.8107	0.0173	0.3995	Least Concern		4439144	5233624	5624932	17.8971	26.7121	1.3482	1.28919
Porphyrio porphyrio	Purple Swamphen	53	0.8696	0.9152	0.0416	0.2309	Least Concern		3029563	2971336	2630598	-1.92196	-13.1691	1.5196	1.65166
Porzana bicolor	Black-tailed Crake	9	0.9235	0.9313	-0.184	0.5979	Least Concern		379170	403076	435747	6.30482	14.9213	1.44069	1.37016
Porzana fusca	Ruddy-breasted Crake	60	0.8608	0.9064	0.0386	0.2105	Least Concern		2878332	3715466	4730974	29.084	64.3651	1.27469	1.1084
Porzana paykullii	Band-bellied Crake	42	0.7422	0.862	0.0731	0.4163	Near Threatened		2134346	2529588	2708788	18.5182	26.9142	1.34375	1.28793
Porzana pusilla	Baillon's Crake	36	0.9548	0.9669	0.023	0.2259	Least Concern		1366956	1310454	1302857	-4.13342	-4.68918	1.54312	1.5492
Prinia atrogularis	Hill Prinia	117	0.8662	0.9088	0.0236	0.2751	Least Concern		1252528	2108897	3006230	68.3712	140.013	1.09393	0.916644
Prinia crinigera	Striated Prinia	69	0.798	0.8539	0.0456	0.391	Least Concern		2115759	2110052	2229858	-0.269738	5.39282	1.5027	1.44883
Prinia flaviventris	Yellow-bellied Prinia	523	0.8732	0.8905	0.0164	0.336	Least Concern		5466666	5452709	6027908	-0.255311	10.2666	1.50256	1.40689
Prinia hodgsonii	Grey-breasted Prinia	84	0.9446	0.9566	0.0135	0.1619	Least Concern		752540	1157105	1426261	53.7599	89.5263	1.15036	1.02763
Prinia inornata	Plain Prinia	997	0.8075	0.8201	0.0146	0.4218	Least Concern		837174	1478532	2288271	76.6099	173.333	1.06622	0.865854
Prinia polychroa	Brown Prinia	7	0.3496	0.5795	-0.5517	0.6179	Least Concern		2018472	2502075	2855140	23.9589	41.4506	1.30672	1.20696
Prinia rufescens	Rufescent Prinia	50	0.9372	0.9595	0.0264	0.3285	Least Concern		1443909	1473823	1523815	2.07174	5.53401	0.979703	0.947562
Prunella atrogularis	Black-throated Accentor	22	0.9305	0.9702	0.0328	0.2703	Least Concern		1088250	1261087	2229754	15.8821	104.894	1.36295	0.988058
Prunella collaris	Alpine Accentor	58	0.8084	0.8793	0.0606	0.4353	Least Concern		3103374	3282735	3147745	5.77955	1.42977	1.44536	1.4859
Prunella fulvescens	Brown Accentor	85	0.8342	0.8967	0.0559	0.476	Least Concern		893300	1770808	3191431	98.2322	257.263	1.00446	0.779906
Prunella immaculata	Maroon-backed Accentor	46	0.8913	0.937	0.033	0.2218	Least Concern		1543598	1937937	2273447	25.5467	47.2823	1.29652	1.17897
Prunella montanella	Siberian Accentor	92	0.869	0.9046	0.0426	0.4247	Least Concern		303268	538472	833721	77.5565	174.912	1.0632	0.863752
Prunella rubeculoides	Robin Accentor	58	0.9261	0.9466	0.0259	0.2136	Least Concern		1698287	2270350	2482433	33.6847	46.1728	1.24803	1.18412
Prunella strophiata	Rufous-breasted Accentor	100	0.9115	0.9358	0.0205	0.3094	Least Concern		1227693	1402926	1938477	14.2734	57.8959	1.37509	1.13333
Psarisomus dalhousiae	Long-tailed Broadbill	28	0.9612	0.9763	0.0189	0.1699	Least Concern		526984	931297	1442963	76.7221	173.815	1.06586	0.86521
Pseudopodoces humilis	Ground Tit	80	0.9082	0.9384	0.0359	0.2189	Least Concern	√	878420	1505948	2249599	71.4383	156.096	1.0833	0.890478
Psittacula alexandri	Red-breasted Parakeet	9	0.939	0.9535	-0.1696	0.5488	Near Threatened		719554	901869	1255233	25.3372	74.446	1.29785	1.07324
Psittacula derbiana	Derbyan Parakeet	12	0.8757	0.9062	0.0654	0.7808	Near Threatened		1439850	2237833	3270542	55.4213	127.145	1.14341	0.940248
Psittacula finschii	Grey-headed Parakeet	6	0.8874	0.9799	-0.7995	0.7684	Near Threatened		61850	76279	106956	23.329	72.9281	1.31084	1.07828
Psittacula krameri	Rose-ringed Parakeet	8	0.9632	0.9793	-1	0.5791	Least Concern		7319951	6897005	6684952	-5.77799	-8.67491	1.56132	1.59499
Pterocles orientalis	Black-bellied Sandgrouse	5	0.8647	0.9235	-1	0.5393	Least Concern		1943356	1805871	1606656	-7.07462	-17.3257	1.57613	1.70957
Pterodroma hypoleuca	Bonin Petrel	28	0.957	0.9928	0.03	0.2808	Least Concern		7498265	7805762	8328569	4.10091	11.0733	1.46061	1.40031
Pteruthius aenobarbus	Chestnut-fronted Shrike Babbler	17	0.8009	0.8894	0.0807	0.3601	Least Concern		238104	251401	252867	5.58453	6.20023	1.44711	1.44162
Pteruthius flaviscapis	White-browed Shrike-Babbler	76	0.8565	0.9054	0.0431	0.3849	Least Concern		1137563	2525084	3513556	121.973	208.867	0.950505	0.823764
Pteruthius melanotis	Black-eared Shrike Babbler	17	0.9115	0.9406	0.0244	0.3835	Least Concern		423859	429123	395631	1.24192	-6.65976	1.48773	1.57135
Pteruthius rufiventer	Black-headed Shrike-Babbler	7	0.8139	0.9283	-0.5576	0.4532	Least Concern		12701662	12828245	12730581	0.996586	0.227679	1.49013	1.49773
Pteruthius xanthochlorus	Green Shrike Babbler	39	0.7779	0.8935	0.0596	0.2387	Least Concern		4652308	6357871	7592772	36.6606	63.2044	1.23174	1.11273
Ptyonoprogne rupestris	Eurasian Crag Martin	140	0.846	0.8866	0.0338	0.315	Least Concern		3236080	3866492	4635454	19.4807	43.2429	1.33696	1.19812
Pucrasia macrolopha	Koklass Pheasant	44	0.806	0.9159	0.0527	0.2629	Least Concern		3642385	3814781	3789083	4.73305	4.02753	1.45481	1.46128
Pycnonotus atriceps	Black-headed Bulbul	8	0.8429	0.8717	-0.3544	0.5631	Least Concern		1474397	2053682	2502567	39.2896	69.7349	1.21793	1.08915
Pycnonotus aurigaster	Sooty-headed Bulbul	408	0.8934	0.9065	0.0146	0.2658	Least Concern		4933103	6520763	7863366	32.1838	59.4	1.25652	1.12735
Pycnonotus cafer	Red-vented Bulbul	41	0.9563	0.976	0.0199	0.0914	Least Concern		2387754	2610699	2551855	9.33702	6.87261	1.4146	1.43569
Pycnonotus flavescens	Flavescent Bulbul	29	0.9279	0.9513	0.0278	0.175	Least Concern		1168898	1122875	1314673	-3.9373	12.4711	1.54099	1.38912
Pycnonotus jocosus	Red-whiskered Bulbul	596	0.9096	0.919	0.0096	0.3057	Least Concern		1658624	3278501	5613699	97.6639	238.455	1.00591	0.79546
Pycnonotus melanicterus	Black-crested Bulbul	57	0.8688	0.8982	0.0451	0.4305	Least Concern		259995	362944	443847	39.5965	70.7137	1.21635	1.08578
Pycnonotus sinensis	Light-vented Bulbul	2509	0.8173	0.8221	0.0075	0.4188	Least Concern		1403651	2104708	2703711	49.9452	92.6199	1.16691	1.01916
Pycnonotus striatus	Striated Bulbul	17	0.9255	0.9485	0.0407	0.4799	Least Concern		5467491	5490611	5300960	0.422863	-3.04584	1.49579	1.53142
Pycnonotus taivanus	Taiwan Bulbul	11	0.8282	0.8934	-0.1218	0.8051	Vulnerable	√	13452	14468	10700	7.55278	-20.4579	1.42978	1.7572
Pycnonotus xanthorrhous	Brown-breasted Bulbul	556	0.8133	0.8331	0.0153	0.4383	Least Concern		2048831	2487855	3148269	21.428	53.6617	1.32353	1.15078
Pyrgilauda davidiana	Pere David's Snowfinch	9	0.9576	0.9715	-0.1893	0.6523	Least Concern		990908	1022480	1055609	3.18617	6.52947	1.46912	1.43871
Pyrgilauda ruficollis	Rufous-necked Snowfinch	52	0.9094	0.9362	0.0387	0.4983	Least Concern		514188	711591	868740	38.3912	68.9538	1.22259	1.09188
Pyrrhocorax graculus	Yellow-billed Chough	37	0.8972	0.9306	0.0504	0.3925	Least Concern		1308588	1658536	2313931	26.7424	76.8265	1.289	1.06553
Pyrrhocorax pyrrhocorax	Red-billed Chough	232	0.8448	0.8762	0.028	0.4014	Least Concern		2161034	2833392	3224666	31.1128	49.2187	1.2627	1.17016
Pyrrhula erythaca	Gray-headed Bullfinch	83	0.8588	0.9169	0.0389	0.3322	Least Concern		1528045	2278795	3425345	49.1314	124.165	1.17055	0.9461
Pyrrhula erythrocephala	Red-headed Bullfinch	6	0.9041	0.9581	-0.8	0.5108	Least Concern		523804	610935	847086	16.6343	61.7181	1.35738	1.11836
Pyrrhula nipalensis	Brown Bullfinch	21	0.8001	0.9043	0.1212	0.5403	Least Concern		1676206	1099889	654973	-34.3822	-60.9253	2.02398	3.0592
Pyrrhula pyrrhula	Common Bullfinch	28	0.8756	0.9202	0.0454	0.3503	Least Concern		3519036	3685783	4046948	4.73843	15.0016	1.45476	1.36955
Rallina eurizonoides	Slaty-legged Crake	19	0.7408	0.8245	0.1124	0.4187	Least Concern		5337083	6148150	7453887	15.1968	39.6622	1.36808	1.21601
Rallus aquaticus	Water Rail	69	0.921	0.9434	0.0243	0.188	Least Concern		2495829	3062529	4371080	22.7059	75.1354	1.31496	1.07099
Recurvirostra avosetta	Pied Avocet	192	0.8919	0.9248	0.0303	0.4174	Least Concern		1265524	1657749	2811924	30.9931	122.194	1.2634	0.950056
Regulus goodfellowi	Flamecrest	7	0.6393	0.7526	-0.5197	0.6292	Least Concern	√	13704	14725	15049	7.45038	9.81465	1.43066	1.41063
Regulus regulus	Goldcrest	212	0.8663	0.8963	0.0245	0.2739	Least Concern		3786897	3500962	3635298	-7.55064	-4.00325	1.58167	1.5417
Remiz consobrinus	Chinese Penduline Tit	135	0.9245	0.9414	0.0197	0.2904	Least Concern		782880	1120640	1600301	43.1433	104.412	1.1986	0.989208
Remiz coronatus	White-crowned Penduline Tit	21	0.9186	0.9501	0.0188	0.3452	Least Concern		338638	320938	302903	-5.22682	-10.5526	1.55515	1.61798
Rhipidura albicollis	White-throated Fantail	117	0.9264	0.9489	0.0169	0.2392	Least Concern		1169715	1841961	2343141	57.4709	100.317	1.13504	0.999208
Rhipidura hypoxantha	Yellow-bellied Fantail	59	0.9134	0.938	0.0295	0.2226	Least Concern		2082392	2170798	2096036	4.24541	0.655208	1.45927	1.49349
Rhodopechys mongolicus	Mongolian Finch	32	0.8869	0.9318	0.0511	0.2776	Least Concern		1827060	1545386	1523912	-15.4168	-16.5921	1.68227	1.69893
Rhodospiza obsoleta	Desert Finch	33	0.8568	0.9035	0.0634	0.5361	Least Concern		908512	1814964	2781751	99.7733	206.188	1.00057	0.826597
Rhopophilus pekinensis	Chinese Hill Warbler	133	0.9053	0.9282	0.0271	0.2369	Least Concern		3214390	4419821	6385951	37.5011	98.6676	1.22727	1.00335
Rhyacornis fuliginosa	Plumbeous Water Redstart	771	0.8123	0.8351	0.0117	0.4299	Least Concern		3592437	4326757	4768510	20.4407	32.7375	1.33028	1.25337
Rhyticeros undulatus	Wreathed Hornbill	7	0.9663	0.977	-0.5968	0.6368	Least Concern		74120	59821	82048	-19.2917	10.6962	1.73903	1.40337
Riparia paludicola	Brown-throated Martin	27	0.869	0.9562	0.0659	0.3802	Least Concern		126205	252776	303701	100.29	140.641	0.999276	0.915557
Riparia riparia	Sand Martin	263	0.8193	0.862	0.0293	0.508	Least Concern		2367347	3026096	4183916	27.8265	76.7344	1.28231	1.06582
Rissa tridactyla	Black-legged Kittiwake	6	0.6891	0.8802	-1	0.4595	Least Concern		3647965	3876210	4299668	6.25678	17.8648	1.44112	1.34843
Rostratula benghalensis	Greater Painted Snipe	73	0.9126	0.9471	0.027	0.3469	Least Concern		1525932	2100812	2831847	37.674	85.5815	1.22635	1.03885
Sasia ochracea	White-browed Piculet	23	0.9702	0.9828	0.0149	0.2473	Least Concern		880761	2381455	4126225	170.386	368.484	0.869842	0.713454
Saxicola caprata	Pied Bushchat	43	0.9677	0.9809	0.0119	0.1681	Least Concern		778299	799634	741029	2.74123	-4.78865	1.47332	1.55029
Saxicola ferreus	Grey Bushchat	288	0.8473	0.872	0.0177	0.3253	Least Concern		2976551	3999117	4819209	34.3541	61.9058	1.2443	1.11764
Saxicola torquata	Common Stonechat	895	0.8614	0.8699	0.0113	0.3261	Least Concern		3260273	3868614	4602468	18.6592	41.1682	1.34275	1.20837
Scolopax rusticola	Eurasian Woodcock	102	0.9008	0.9335	0.0279	0.3261	Least Concern		1895438	1475633	1048050	-22.1482	-44.7067	1.78449	2.30854
Seicercus affinis	White-spectacled Warbler	21	0.7798	0.9123	0.0948	0.2927	Least Concern		8986183	9268921	9915404	3.14636	10.3406	1.4695	1.40629
Seicercus burkii	Green-crowned Warbler	199	0.7987	0.8491	0.0295	0.3022	Least Concern		3064473	4406718	5977915	43.8002	95.0716	1.19541	1.01263
Seicercus castaniceps	Chestnut-crowned Warbler	110	0.7729	0.8491	0.0383	0.4255	Least Concern		2900282	4088486	5367987	40.9686	85.085	1.20938	1.04029
Seicercus poliogenys	Grey-cheeked Warbler	19	0.917	0.956	0.0396	0.1895	Least Concern		1469407	2194794	2895077	49.366	97.0235	1.1695	1.00755
Seicercus xanthoschistos	Grey-hooded Warbler	7	0.9083	0.9588	-1	0.5196	Least Concern		274044	446929	730749	63.0866	166.654	1.11317	0.875018
Serilophus lunatus	Silver-breasted Broadbill	20	0.9808	0.9869	0.0088	0.3285	Least Concern		75213	69008	65410	-8.2499	-13.0337	1.58992	1.64987
Serinus pusillus	Gold-fronted Serin	24	0.9236	0.9625	0.0392	0.452	Least Concern		3609448	4174994	5350950	15.6685	48.2484	1.36454	1.17454
Sitta castanea	Chestnut-bellied Nuthatch	17	0.962	0.9685	0.0143	0.3763	Least Concern		6066771	6296985	6041966	3.79467	-0.408867	1.46344	1.50411
Sitta europaea	Eurasian Nuthatch	198	0.8455	0.8827	0.0256	0.3408	Least Concern		3604954	4395047	5145485	21.9169	42.7337	1.32023	1.20061
Sitta formosa	Beautiful Nuthatch	6	0.8355	0.8694	-0.7983	0.7469	Vulnerable		1056476	1390721	1266736	31.6377	19.902	1.25966	1.33401
Sitta frontalis	Velvet-fronted Nuthatch	43	0.9332	0.9584	0.0267	0.2845	Least Concern		248198	520776	1551410	109.823	525.07	0.976593	0.659982
Sitta himalayensis	White-tailed Nuthatch	12	0.8069	0.8732	0.0593	0.5112	Least Concern		581212	636569	847565	9.52441	45.8272	1.41304	1.18574
Sitta leucopsis	White-cheeked Nuthatch	6	0.8703	0.9497	-0.7995	0.6667	Least Concern		2145650	1879417	1807760	-12.408	-15.7477	1.64166	1.68691
Sitta magna	Giant Nuthatch	10	0.9647	0.9736	0.0155	0.6727	Endangered		127785	77111	91881	-39.6557	-28.0972	2.15716	1.89077
Sitta nagaensis	Chestnut-vented Nuthatch	84	0.887	0.9235	0.0246	0.2615	Least Concern		5784522	5405785	4775634	-6.54742	-17.4412	1.57006	1.71126
Sitta solangiae	Yellow-billed Nuthatch	6	0.5866	0.7166	-1	0.5702	Near Threatened		9679338	9953779	9662603	2.83533	-0.172894	1.47243	1.50173
Sitta villosa	Chinese Nuthatch	57	0.8704	0.9186	0.0515	0.3733	Least Concern		2741011	2598539	2333651	-5.19779	-14.8617	1.55483	1.67456
Sitta yunnanensis	Yunnan Nuthatch	11	0.9175	0.9483	0.0415	0.5468	Near Threatened	√	418489	494944	639352	18.2693	52.7763	1.34553	1.15455
Spelaeornis chocolatinus	Long-tailed Wren Babbler	6	0.8465	0.9247	-0.77	0.4997	Near Threatened		2525265	2622872	2588212	3.86522	2.49269	1.46279	1.47568
Spelaeornis formosus	Spotted Wren Babbler	9	0.7792	0.7966	-0.1505	0.5633	Least Concern		1720359	1463576	1372509	-14.9261	-20.2196	1.67545	1.75344
Spelaeornis troglodytoides	Bar-winged Wren Babbler	10	0.7958	0.8605	0.0614	0.5839	Least Concern		1592748	1578607	1738075	-0.887837	9.12429	1.50896	1.41639
Spilornis cheela	Crested Serpent Eagle	220	0.8745	0.8971	0.0199	0.2604	Least Concern		1894051	2157873	2863413	13.929	51.1793	1.37774	1.16147
Spizaetus nipalensis	Moutain Hawk-Eagle	54	0.8096	0.9139	0.0538	0.3641	Least Concern		2732754	2792833	2799361	2.19848	2.43736	1.47849	1.47621
Spizixos canifrons	Crested Finchbill	51	0.9082	0.9343	0.0277	0.4032	Least Concern		326912	475289	535776	45.3874	63.89	1.18782	1.11017
Spizixos semitorques	Collared Finchbill	814	0.8046	0.8188	0.0154	0.4896	Least Concern		1250061	1434580	1480623	14.7608	18.4441	1.37138	1.34428
Stachyris chrysaea	Golden Babbler	17	0.9603	0.9733	0.0168	0.4374	Least Concern		3096478	3640312	3798385	17.563	22.6679	1.35061	1.31521
Stachyris nigriceps	Black-headed Babbler	19	0.9448	0.9696	0.0263	0.2996	Least Concern		2738514	3132618	3417682	14.3912	24.8006	1.37419	1.30128
Stachyris ruficeps	Rufous-capped Babbler	443	0.7956	0.8243	0.0193	0.3987	Least Concern		5643717	6359715	7142413	12.6866	26.5551	1.38742	1.29017
Stachyris striolata	Spot-necked Babbler	16	0.8032	0.8379	0.0847	0.5749	Least Concern		162938	157499	148877	-3.33808	-8.62966	1.53453	1.59445
Sterna dougallii	Roseate Tern	10	0.8966	0.973	-0.1715	0.3442	Least Concern		158257	149995	190631	-5.22062	20.4566	1.55508	1.33017
Sterna hirundo	Common Tern	310	0.8117	0.8462	0.0253	0.4974	Least Concern		2934562	3637126	5013132	23.941	70.8307	1.30684	1.08537
Sterna sumatrana	Black-naped Tern	29	0.9505	0.9794	0.0173	0.3068	Least Concern		83419	96913	157745	16.1762	89.0996	1.36076	1.02882
Sternula albifrons	Little Tern	30	0.876	0.903	0.0346	0.252	Least Concern		2404525	2122806	1795636	-11.7162	-25.3226	1.63271	1.83909
Streptopelia chinensis	Spotted Dove	2299	0.8207	0.8245	0.0078	0.4346	Least Concern		1718158	2475737	3230073	44.0925	87.9963	1.194	1.03193
Streptopelia decaocto	Eurasian Collared Dove	322	0.8076	0.8416	0.0257	0.4438	Least Concern		3266563	4397788	6681567	34.6304	104.544	1.24277	0.988892
Streptopelia orientalis	Oriental Turtle Dove	1314	0.8381	0.8453	0.0099	0.417	Least Concern		3383527	4025644	5233595	18.9777	54.6787	1.34049	1.1465
Streptopelia senegalensis	Laughing Dove	25	0.8385	0.8948	0.0641	0.3832	Least Concern		5756044	7209774	8873463	25.2557	54.1591	1.29837	1.14868
Streptopelia tranquebarica	Red Turtle Dove	233	0.913	0.9303	0.0161	0.2829	Least Concern		2049281	2682384	4134092	30.8939	101.734	1.26398	0.995703
Streptopelia turtur	European Turtle Dove	15	0.8845	0.9343	0.0584	0.5069	Vulnerable		1167962	824360	1016821	-29.4189	-12.9406	1.91681	1.64864
Strix aluco	Tawny Owl	27	0.7245	0.9073	0.0898	0.3033	Least Concern		3784109	5078428	6688430	34.2041	76.7505	1.24513	1.06577
Strix leptogrammica	Brown Wood Owl	13	0.8618	0.9115	0.0551	0.3727	Least Concern		1310825	1496438	1496662	14.16	14.1771	1.37596	1.37583
Sturnia malabarica	Chestnut-tailed Starling	19	0.9462	0.9811	0.024	0.1974	Least Concern		272586	248460	208738	-8.85078	-23.4231	1.5971	1.80588
Sturnia sinensis	White-shouldered Starling	112	0.9194	0.9512	0.0293	0.2164	Least Concern		3363211	4279025	5704758	27.2303	69.6224	1.28598	1.08954
Sturnia sturnina	Daurian Starling	69	0.8821	0.941	0.0368	0.3619	Least Concern		1674833	3185113	5973497	90.175	256.662	1.02583	0.780377
Sturnus cineraceus	White-cheeked Starling	930	0.88	0.8876	0.0101	0.4071	Least Concern		1682637	2179804	3787897	29.5469	125.117	1.27192	0.944214
Sturnus sericeus	Silky Starling	828	0.8862	0.8931	0.0095	0.2957	Least Concern		1270811	1956590	2843405	53.9639	123.747	1.1495	0.946933
Sturnus vulgaris	Common Starling	142	0.8661	0.8987	0.0291	0.3231	Least Concern		2819253	3553311	4964788	26.0373	76.103	1.29342	1.06785
Surnia ulula	Northern Hawk-owl	7	0.8822	0.9489	-0.7959	0.5565	Least Concern		719003	571991	498889	-20.4466	-30.6138	1.75702	1.94121
Surniculus dicruroides	Asian Drongo Cuckoo	46	0.9023	0.9349	0.0449	0.3486	Least Concern		541906	946924	1607755	74.7395	196.685	1.07228	0.837058
Sylvia communis	Greater Whitethroat	23	0.8907	0.9513	0.0553	0.4197	Least Concern		416459	305542	198112	-26.6334	-52.4294	1.86302	2.60214
Sylvia curruca	Lesser Whitethroat	36	0.7948	0.883	0.0568	0.3516	Least Concern		3332685	2037281	1673277	-38.8697	-49.7919	2.13585	2.49171
Sylvia minula	Small Whitethroat	24	0.8372	0.8999	0.07	0.3241	Least Concern		4137959	4598942	5613402	11.1403	35.6563	1.39976	1.23716
Sylvia nana	Desert Warbler	7	0.9161	0.9159	-0.579	0.638	Least Concern		653429	602316	753249	-7.82227	15.2763	1.58486	1.36748
Sylvia nisoria	Barred Warbler	33	0.8701	0.9403	0.067	0.3876	Least Concern		323907	284804	323435	-12.0723	-0.145721	1.6373	1.50146
Sylviparus modestus	Yellow-browed Tit	58	0.8549	0.9046	0.043	0.2484	Least Concern		3073119	2920040	1750534	-4.98123	-43.0372	1.55242	2.25553
Syrmaticus ellioti	Elliot's Pheasant	13	0.7973	0.8267	0.0608	0.5953	Near Threatened	√	522732	595255	338739	13.8738	-35.1983	1.37816	2.04317
Syrmaticus humiae	Hume's Pheasant	8	0.7993	0.842	-0.3452	0.5593	Near Threatened		2080086	3491764	5073693	67.8663	143.917	1.09571	0.909975
Syrmaticus mikado	Mikado Pheasant	5	0.5048	0.7388	-1	0.5797	Near Threatened	√	49783	43465	27504	-12.6911	-44.7522	1.64536	2.31003
Syrmaticus reevesii	Reeves's Pheasant	9	0.9462	0.9814	-0.3981	0.6434	Vulnerable	√	2245947	2313811	2223190	3.02162	-1.01325	1.47067	1.51024
Syrrhaptes paradoxus	Pallas's Sandgrouse	41	0.8974	0.9261	0.0558	0.3705	Least Concern		1358977	1801988	2221028	32.5989	63.4338	1.25415	1.11187
Tachybaptus ruficollis	Little Grebe	2273	0.9059	0.9124	0.0043	0.2003	Least Concern		7044678	7226446	7197401	2.58022	2.16792	1.47485	1.47878
Tadorna ferruginea	Ruddy Shelduck	432	0.8024	0.826	0.0235	0.5175	Least Concern		2625087	3217344	4683614	22.5614	78.4175	1.31592	1.06048
Tadorna tadorna	Common Shelduck	168	0.8366	0.8701	0.0363	0.4355	Least Concern		1970207	2020656	2198168	2.56059	11.5704	1.47503	1.3963
Tarsiger chrysaeus	Golden Bush Robin	36	0.8161	0.918	0.0525	0.2937	Least Concern		4354323	4878258	5495325	12.0325	26.2039	1.3926	1.29237
Tarsiger cyanurus	Red-flanked Bush Robin	1023	0.868	0.8768	0.0098	0.3592	Least Concern		2994275	3716849	4515273	24.1319	50.7969	1.3056	1.16314
Tarsiger hyperythrus	Rufous-breasted Bush Robin	5	0.8335	0.8912	-1	0.6313	Least Concern		9662760	10249090	10781087	6.06794	11.5736	1.44279	1.39627
Tarsiger indicus	White-browed Bush Robin	32	0.831	0.9346	0.0572	0.3232	Least Concern		2788493	3777545	3812062	35.4691	36.7069	1.23818	1.23149
Tarsiger johnstoniae	Collared Bush Robin	7	0.4411	0.6373	-0.5925	0.5602	Least Concern	√	229180	151809	154693	-33.7599	-32.5015	2.00966	1.98152
Temnurus temnurus	Ratchet-tailed Treepie	6	0.9588	0.9658	-0.7958	0.6631	Least Concern		46471	44814	35839	-3.56566	-22.8788	1.53698	1.79666
Tephrodornis gularis	Large Woodshrike	29	0.8077	0.9136	0.0809	0.4948	Least Concern		202046	539535	895432	167.036	343.182	0.874482	0.725641
Terpsiphone atrocaudata	Japanese Paradise-Flycatcher	31	0.864	0.9348	0.0539	0.4047	Near Threatened		567214	484289	450818	-14.6197	-20.5207	1.67123	1.75819
Terpsiphone paradisi	Asian Paradise Flycatcher	207	0.8769	0.8975	0.0195	0.2538	Least Concern		2406397	3190155	3948066	32.5698	64.0654	1.25432	1.10951
Tesia castaneocoronata	Chestnut-headed Tesia	27	0.8287	0.9027	0.0554	0.3408	Least Concern		4618192	4110669	2865083	-10.9896	-37.9609	1.62346	2.11189
Tesia cyaniventer	Grey-bellied Tesia	23	0.8312	0.9304	0.0447	0.2883	Least Concern		7877061	7893330	7468642	0.206536	-5.18492	1.49794	1.55468
Tesia olivea	Slaty-bellied Tesia	14	0.9456	0.9673	0.0176	0.4267	Least Concern		257171	256408	262029	-0.29669	1.88902	1.50298	1.48146
Tetrao parvirostris	Black-billed Capercaillie	8	0.884	0.9214	-0.7987	0.6459	Least Concern		2195062	1199121	291247	-45.3719	-86.7317	2.33056	8.03677
Tetraophasis obscurus	Chestnut-throated Partridge	19	0.9362	0.9631	0.0299	0.2797	Least Concern	√	795182	875577	988834	10.1103	24.3532	1.40818	1.30416
Thalasseus bergii	Greater Crested Tern	15	0.8605	0.9523	0.0826	0.5751	Least Concern		83021	69227	56202	-16.6151	-32.3039	1.69926	1.97719
Thalasseus bernsteini	Chinese Crested Tern	13	0.9801	0.9904	-1	0.6144	Critically Endangered		19262	10318	4791	-46.4334	-75.1272	2.36683	4.52046
Threskiornis melanocephalus	Black-headed Ibis	7	0.8358	0.9243	-1	0.5218	Near Threatened		1345892	1869640	2723802	38.9146	102.379	1.21987	0.994123
Tichodroma muraria	Wallcreeper	100	0.8643	0.8982	0.0347	0.4309	Least Concern		1827301	2664075	3936178	45.7929	115.409	1.1859	0.964232
Tickellia hodgsoni	Broad-billed Warbler	5	0.8167	0.8946	-1	0.6075	Least Concern		772026	1013506	1381526	31.2787	78.9481	1.26174	1.05882
Timalia pileata	Chestnut-capped Babbler	24	0.8713	0.93	0.071	0.565	Least Concern		105862	329819	616952	211.556	482.789	0.82097	0.671589
Tragopan caboti	Cabot's Tragopan	16	0.7896	0.8185	0.111	0.5058	Vulnerable	√	387208	509383	230548	31.5528	-40.4589	1.26015	2.17951
Tragopan temminckii	Temminck's Tragopan	36	0.7966	0.8931	0.0566	0.4018	Least Concern		2076775	2213900	2436020	6.60279	17.2982	1.43806	1.35253
Treron apicauda	Pin-tailed Green Pigeon	13	0.9798	0.9853	0.0102	0.3958	Least Concern		100690	137960	161760	37.0146	60.6515	1.22985	1.12247
Treron curvirostra	Thick-billed Green Pigeon	15	0.8539	0.9088	0.0978	0.6108	Least Concern		127808	158162	192762	23.7497	50.8215	1.30808	1.16304
Treron sphenurus	Wedge-tailed Green Pigeon	34	0.8874	0.9298	0.0401	0.2398	Least Concern		4054979	4742196	4875778	16.9475	20.2418	1.35508	1.33166
Tringa erythropus	Spotted Redshank	298	0.9009	0.9186	0.0197	0.3945	Least Concern		1210019	1587222	2622187	31.1733	116.706	1.26235	0.961454
Tringa glareola	Wood Sandpiper	417	0.8852	0.9032	0.0179	0.2798	Least Concern		2087873	2569527	3472322	23.0691	66.3091	1.31255	1.10129
Tringa guttifer	Nordmann's Greenshank	23	0.9183	0.9652	0.0374	0.3058	Endangered		679844	460243	267869	-32.3017	-60.5985	1.97714	3.03797
Tringa nebularia	Common Greenshank	521	0.9015	0.9168	0.0145	0.2566	Least Concern		1951186	2434765	3212225	24.7838	64.6294	1.30139	1.10743
Tringa ochropus	Green Sandpiper	37	0.9022	0.9208	0.0181	0.3242	Least Concern		2065951	2568028	3711093	24.3025	79.6312	1.30449	1.0567
Tringa stagnatilis	Marsh Sanderpiper	225	0.9093	0.9312	0.0247	0.3374	Least Concern		979933	1258037	2038955	28.3799	108.071	1.27894	0.980606
Tringa totanus	Common Redshank	315	0.8257	0.8585	0.028	0.383	Least Concern		2251138	2440191	2665977	8.39811	18.428	1.42253	1.3444
Troglodytes troglodytes	Eurasian Wren	191	0.8614	0.8928	0.0267	0.3759	Least Concern		2817268	3207662	4907620	13.8572	74.1978	1.37829	1.07406
Turdus albocinctus	White-collared Blackbird	12	0.8695	0.9317	0.0695	0.4224	Least Concern		574245	927101	1520936	61.4469	164.858	1.1194	0.87756
Turdus boulboul	Grey-winged Blackbird	35	0.8782	0.9161	0.046	0.2913	Least Concern		1444355	2183699	2481065	51.1885	71.7767	1.16143	1.08215
Turdus cardis	Grey Thrush	137	0.87	0.9004	0.0336	0.389	Least Concern		654322	1662563	3748806	154.089	472.93	0.893562	0.674541
Turdus chrysolaus	Bronw-headed Thrush	25	0.674	0.8873	0.1184	0.548	Least Concern		926282	336037	147013	-63.722	-84.1287	3.25649	6.80068
Turdus dissimilis	Black-breasted Thrush	75	0.7551	0.8604	0.0605	0.5499	Least Concern		486918	809312	974353	66.2111	100.106	1.10164	0.999735
Turdus eunomus	Dusky Thrush	712	0.8859	0.8956	0.0116	0.3093	Least Concern		2096628	2606256	4591975	24.307	119.017	1.30446	0.956585
Turdus feae	Grey-sided Thrush	18	0.8802	0.9495	0.0704	0.3904	Vulnerable		841586	1705294	2302399	102.629	173.579	0.993514	0.865526
Turdus hortulorum	Grey-backed Thrush	426	0.9282	0.9367	0.0103	0.2439	Least Concern		1220633	1696544	2163080	38.9889	77.2097	1.21948	1.0643
Turdus kessleri	Kessler's Thrush	49	0.886	0.9384	0.0385	0.3633	Least Concern		612689	748243	929629	22.1244	51.7293	1.31884	1.15907
Turdus merula	Common Blackbird	1745	0.8574	0.8618	0.0074	0.3942	Least Concern		2040982	2740945	3846487	34.2954	88.4626	1.24463	1.03061
Turdus mupinensis	Chinese Thrush	96	0.8487	0.8925	0.0337	0.4558	Least Concern	√	2193792	2558215	4236215	16.6116	93.1001	1.35755	1.01787
Turdus obscurus	White-browed Thrush	149	0.9086	0.9284	0.0229	0.3838	Least Concern		1415893	1358374	1386487	-4.06238	-2.07685	1.54234	1.52121
Turdus pallidus	Pale Thrush	322	0.9516	0.9586	0.0077	0.1356	Least Concern		1607169	1539253	768788	-4.22582	-52.1651	1.54412	2.59052
Turdus pilaris	Fieldfare	18	0.8971	0.9399	0.0557	0.3688	Least Concern		554417	576840	734935	4.04443	32.56	1.46113	1.25438
Turdus rubrocanus	Chestnut Thrush	137	0.8787	0.9115	0.0215	0.4104	Least Concern		1374229	1439915	1764690	4.77984	28.4131	1.45438	1.27874
Turdus ruficollis	Red-throated Thrush	181	0.8622	0.8958	0.0311	0.3182	Least Concern		2872046	3493664	5096379	21.6437	77.4477	1.32207	1.06355
Turdus viscivorus	Mistle Thrush	68	0.8505	0.9103	0.0439	0.2571	Least Concern		7296222	8035287	8728081	10.1294	19.6247	1.40802	1.33595
Turnix suscitator	Barred Buttonquail	11	0.7134	0.8441	0.0998	0.581	Least Concern		1700233	3147702	4899707	85.1336	188.179	1.04015	0.847007
Turnix tanki	Yellow-legged Buttonquail	23	0.8588	0.9314	0.0633	0.3717	Least Concern		2700281	2708376	2695465	0.299784	-0.178352	1.49701	1.50179
Upupa epops	Eurasian Hoopoe	1095	0.822	0.8306	0.0132	0.4466	Least Concern		2930471	3310506	4652179	12.9684	58.7519	1.3852	1.12991
Uragus sibiricus	Long-tailed Rosefinch	81	0.8224	0.8852	0.0444	0.3714	Least Concern		3144697	3501417	3427594	11.3435	8.996	1.39812	1.41746
Urocissa caerulea	Taiwan Blue Magpie	14	0.7072	0.8529	0.2009	0.8327	Least Concern	√	45659	21848	22821	-52.1496	-50.0186	2.58985	2.50074
Urocissa erythrorhyncha	Red-billed Blue Magpie	1078	0.8012	0.8167	0.012	0.4233	Least Concern		2622874	3314435	4040296	26.3665	54.0408	1.29135	1.14918
Urocissa flavirostris	Yellow-billed Blue Magpie	11	0.791	0.8332	0.0312	0.5454	Least Concern		726347	860225	1146343	18.4317	57.8231	1.34437	1.13362
Urocissa whiteheadi	White-winged Magpie	8	0.959	0.9659	-0.3919	0.6022	Near Threatened		133260	408167	969267	206.294	627.35	0.826484	0.637485
Urocynchramus pylzowi	Przevalski's Rosefinch	17	0.8191	0.8502	0.0782	0.6506	Least Concern	√	1408113	421134	31701	-70.0923	-97.7487	3.84362	10.5
Urosphena squameiceps	Asian Stubtail	66	0.8749	0.9325	0.0468	0.3358	Least Concern		1531839	1699199	2143041	10.9254	39.8999	1.40151	1.2148
Vanellus cinereus	Grey-headed Lapwing	374	0.8769	0.8917	0.0175	0.3263	Least Concern		2111624	3231098	5862734	53.0148	177.641	1.15353	0.860177
Vanellus duvaucelii	River Lapwing	11	0.9806	0.9843	0.0103	0.5129	Near Threatened		4891447	4820734	4457407	-1.44565	-8.87345	1.51467	1.59737
Vanellus indicus	Red-wattled Lapwing	6	0.8918	0.9551	-0.7997	0.7079	Least Concern		93683	115685	151041	23.4856	61.2256	1.30981	1.12025
Vanellus vanellus	Northern Lapwing	306	0.8534	0.8777	0.0246	0.3543	Near Threatened		2296371	2805157	3562299	22.1561	55.1273	1.31862	1.14463
Xenus cinereus	Terek Sandpiper	108	0.946	0.9629	0.0222	0.191	Least Concern		933441	635774	347135	-31.8892	-62.8113	1.9682	3.18899
Xiphirhynchus superciliaris	Slender-billed Scimitar Babbler	6	0.5262	0.7615	-0.7621	0.6165	Least Concern		9391686	9285280	8937851	-1.13298	-4.83231	1.51146	1.55078
Yuhina bakeri	White-naped Yuhina	8	0.8096	0.8819	-0.5429	0.6527	Least Concern		618499	783025	866984	26.6009	40.1755	1.28988	1.21339
Yuhina brunneiceps	Taiwan Yuhina	7	0.5036	0.6725	-0.5938	0.5786	Least Concern	√	244056	155697	156783	-36.2044	-35.7594	2.06751	2.05665
Yuhina castaniceps	Striated Yuhina	194	0.7881	0.8292	0.0322	0.3865	Least Concern		1266668	1686947	2197899	33.1799	73.5182	1.25086	1.07631
Yuhina diademata	White-collared Yuhina	140	0.7973	0.8564	0.0335	0.3664	Least Concern		2791918	4105462	6034856	47.0481	116.154	1.18005	0.962632
Yuhina flavicollis	Yellow-napped Yuhina	41	0.9049	0.9367	0.0307	0.2061	Least Concern		3356101	4937986	6160984	47.1346	83.5756	1.17965	1.04473
Yuhina gularis	Stripe-throated Yuhina	43	0.8317	0.9159	0.053	0.1988	Least Concern		2991681	4232702	4552797	41.4824	52.1819	1.2068	1.15711
Yuhina nigrimenta	Black-chinned Yuhina	67	0.8444	0.9044	0.0382	0.2771	Least Concern		9327080	10010245	10166867	7.32453	9.00375	1.43175	1.4174
Yuhina occipitalis	Rufous-vented Yuhina	33	0.8782	0.9446	0.0354	0.3378	Least Concern		470927	514034	499432	9.15365	6.05296	1.41614	1.44293
Zoothera citrina	Orange-headed Thrush	60	0.8457	0.9073	0.046	0.2861	Least Concern		1289806	1704342	2496611	32.1394	93.5648	1.25678	1.01662
Zoothera dauma	Golden Mountain Thrush	274	0.8976	0.9178	0.02	0.211	Least Concern		2957280	3438275	3809464	16.2648	28.8165	1.36011	1.2763
Zoothera dixoni	Long-tailed Thrush	22	0.8892	0.9494	0.0419	0.2649	Least Concern		3154851	3425111	3706188	8.56649	17.4758	1.42109	1.35124
Zoothera marginata	Dark-sided Thrush	8	0.8	0.8926	-0.3554	0.4737	Least Concern		5954835	6502479	6355609	9.19663	6.73023	1.41578	1.43694
Zoothera mollissima	Plain-backed Thrush	15	0.8728	0.9118	0.032	0.4429	Least Concern		843232	867120	875561	2.83291	3.83394	1.47245	1.46308
Zoothera sibirica	Siberian Thrush	45	0.8859	0.9371	0.0495	0.2839	Least Concern		1143926	1471438	2432921	28.6305	112.682	1.27742	0.970186
Zosterops erythropleurus	Chestnut-flanked White-eye	149	0.8455	0.8791	0.0299	0.3325	Least Concern		2666594	3433674	4387901	28.7663	64.5508	1.2766	1.10772
Zosterops japonicus	Japanese White-eye	1376	0.8379	0.8451	0.01	0.3822	Least Concern		1513602	2350262	3315234	55.2761	119.029	0.644014	0.45656
Zosterops palpebrosus	Oriental White-eye	111	0.9355	0.9525	0.018	0.238	Least Concern		7818259	7933058	8110390	1.46834	3.73652	1.48553	1.46398

## Sheet: Range shift
Scientific Name	Common Name	Current center point		Center point for RCP 2.6		Center point for RCP 8.5		Latitude Change for RCP2.6	Latitude Change for RCP8.5
		Longtitude	Latitude	Longtitude	Latitude	Longtitude	Latitude
Abroscopus albogularis	Rufous-faced Warbler	113.016	30.0125	113.483	30.7881	112.652	30.5223	0.7756	0.5098
Abroscopus schisticeps	Black-faced Warbler	100.539	25.5109	100.318	25.7181	99.3938	26.3611	0.2072	0.8502
Abroscopus superciliaris	Yellow-bellied Warbler	112.947	42.0544	113.989	40.4541	112.51	38.5473	-1.6003	-3.5071
Accipiter badius	Shikra	108.09	26.8502	110.091	29.1328	110.364	30.7935	2.2826	3.9433
Accipiter gentilis	Northern Goshawk	110.544	32.7985	112.002	34.4722	113.314	36.9237	1.6737	4.1252
Accipiter gularis	Japanese Sparrow Hawk	115.261	31.1642	115.026	31.4663	114.813	31.5768	0.3021	0.4126
Accipiter nisus	Eurasian Sparrow Hawk	107.838	33.1061	107.757	34.7133	107.576	35.7838	1.6072	2.6777
Accipiter soloensis	Chinese Goshawk	115.372	29.7358	115.905	30.7964	114.809	30.6313	1.0606	0.8955
Accipiter trivirgatus	Crested Goshawk	111.718	25.9475	110.99	25.9832	109.528	26.1512	0.0357	0.2037
Accipiter virgatus	Besra Sparrow Hawk	111.127	27.9884	112.318	29.3108	112.631	29.7597	1.3224	1.7713
Acridotheres albocinctus	Collared Myna	108.621	33.7957	113.98	36.946	115.834	37.9981	3.1503	4.2024
Acridotheres cristatellus	Crested Myna	114.373	29.5967	114.524	30.5963	114.739	31.655	0.9996	2.0583
Acridotheres grandis	Great myna	110.459	22.4041	110.207	22.5929	108.802	22.7695	0.1888	0.3654
Acridotheres tristis	Common Myna	110.797	31.6654	111.499	30.7081	109.992	31.5092	-0.9573	-0.1562
Acrocephalus aedon	Thick-billed Warbler	115.674	33.4044	114.303	33.0556	112.075	34.1944	-0.3488	0.79
Acrocephalus agricola	Paddyfield Warbler	112.98	40.3428	113.965	41.9781	112.646	43.5695	1.6353	3.2267
Acrocephalus arundinaceus	Great Reed Warbler	86.027	43.6561	87.3845	42.5607	92.2977	39.3621	-1.0954	-4.294
Acrocephalus bistrigiceps	Black-browed Reed Warbler	115.325	32.4803	115.479	35.1697	115.245	35.8454	2.6894	3.3651
Acrocephalus dumetorum	Blyth's Reed Warbler	116.467	47.3937	115.574	47.5165	115.549	47.6289	0.1228	0.2352
Acrocephalus orientalis	Oriental Reed Warbler	115.726	32.5728	116.087	33.3651	116.475	35.3074	0.7923	2.7346
Acrocephalus scirpaceus	Eurasian Reed Warbler	108.77	31.6038	108.332	31.9735	107.472	32.7135	0.3697	1.1097
Acrocephalus sorghophilus	Streaked Reed-warbler	120.673	43.0461	120.758	43.0733	120.85	43.2541	0.0272	0.208
Acrocephalus stentoreus	Clamorous Reed-Warbler	102.742	24.0808	102.628	23.7727	99.5113	24.6801	-0.3081	0.5993
Actinodura egertoni	Rusty-fronted Barwing	107.392	40.7433	107.971	41.0965	108.3	41.4233	0.3532	0.68
Actinodura morrisoniana	Taiwan Barwing	113.818	25.1093	115.271	24.11	114.809	24.1659	-0.9993	-0.9434
Actinodura ramsayi	Spectacled Barwing	104.129	23.3834	104.183	23.6711	104.436	23.9492	0.2877	0.5658
Actinodura souliei	Streaked Barwing	101.406	33.9258	101.494	33.8787	101.376	34.1548	-0.0471	0.229
Actinodura waldeni	Streak-throated	111.485	26.8375	111.517	26.9871	111.642	27.0191	0.1496	0.1816
Actitis hypoleucos	Common Sandpiper	109.172	31.09	108.679	31.3056	107.206	32.72	0.2156	1.63
Aegithalos bonvaloti	Black-browed Tit	101.715	28.0905	101.064	28.8081	99.6749	29.825	0.7176	1.7345
Aegithalos caudatus	Long-tailed Tit	114.507	33.7044	114.078	35.0929	113.154	37.0098	1.3885	3.3054
Aegithalos concinnus	Black-throated Tit	111.287	28.2662	111.07	29.0349	110.586	28.5628	0.7687	0.2966
Aegithalos fuliginosus	Sooty Tit	105.608	33.575	101.261	35.8854	104.246	37.6885	2.3104	4.1135
Aegithalos iouschistos	Rufous-fronted Tit	100.356	25.9301	99.6637	26.3859	98.713	27.4141	0.4558	1.484
Aegithina lafresnayei	Great Iora	101.26	21.957	101.316	21.8134	101.35	21.8342	-0.1436	-0.1228
Aegithina tiphia	Common Iora	101.577	23.1774	102.293	22.985	102.506	22.9724	-0.1924	-0.205
Aegypius monachus	Cinereous Vulture	101.557	37.914	102.573	38.9497	102.407	39.73	1.0357	1.816
Aerodramus brevirostris	Himalayan Swiftlet	106.238	39.0456	105.937	39.8529	106.055	40.2585	0.8073	1.2129
Aethopyga christinae	Fork-tailed Sunbird	111.758	24.0805	112.351	25.0274	111.636	26.2025	0.9469	2.122
Aethopyga gouldiae	Gould's Sunbird	108.221	29.9965	109.52	30.2959	110.697	30.1632	0.2994	0.1667
Aethopyga ignicauda	Fire-tailed Sunbird	110.039	27.758	109.916	29.019	110.629	30.919	1.261	3.161
Aethopyga nipalensis	Green-tailed Sunbird	102.203	25.0707	104.089	25.1946	106.134	25.4384	0.1239	0.3677
Aethopyga saturata	Black-throated Sunbird	113.359	37.406	113.566	37.5961	113.534	36.4061	0.1901	-0.9999
Aethopyga siparaja	Crimson Sunbird	103.439	23.4899	104.622	23.4737	104.798	23.6266	-0.0162	0.1367
Aix galericulata	Mandarin Duck	114.711	33.2338	115.482	35.1857	116.609	37.8291	1.9519	4.5953
Alauda arvensis	Eurasian Skylark	103.981	31.6016	103.433	33.1181	103.318	33.9595	1.5165	2.3579
Alauda gulgula	Oriental Skylark	110.006	30.2084	110.385	30.3831	108.453	31.2176	0.1747	1.0092
Alcedo atthis	Common Kingfisher	112.075	29.3758	110.803	30.3554	109.721	31.4543	0.9796	2.0785
Alcedo hercules	Blyth's Kingfisher	112.421	25.1234	111.396	26.4168	108.574	27.872	1.2934	2.7486
Alcippe brunnea	Dusky Fulvetta	110.84	28.8821	111.584	29.0367	112.151	29.2781	0.1546	0.396
Alcippe castaneceps	Rufous-winged Fulvetta	110.672	26.0416	110.736	26.1201	110.996	26.1087	0.0785	0.0671
Alcippe chrysotis	Golden-breasted Fulvetta	107.285	38.497	107.339	38.4531	107.9	38.3787	-0.0439	-0.1183
Alcippe cinerea	Yellow-throated Fulvetta	106.88	32.5082	107.553	34.5963	108.566	36.2785	2.0881	3.7703
Alcippe cinereiceps	Streak-throated Fulvetta	113.679	36.1434	114.938	37.8406	115.397	38.5655	1.6972	2.4221
Alcippe dubia	Rusty-capped Fulvetta	97.31	29.8547	95.8769	32.8123	98.3009	33.2597	2.9576	3.405
Alcippe ludlowi	Ludlow's Fulvetta	93.2853	38.9286	96.8876	38.7015	100.11	38.7824	-0.2271	-0.1462
Alcippe morrisonia	Grey-cheeked Fulvetta	113.021	29.2201	113.054	29.7293	112.647	29.934	0.5092	0.7139
Alcippe nipalensis	Nepal Fulvetta	110.684	41.8161	110.874	41.6861	111.444	41.6366	-0.13	-0.1795
Alcippe poioicephala	Brown-cheeked Fulvetta	113.943	27.133	114.276	28.0859	114.372	28.5344	0.9529	1.4014
Alcippe ruficapilla	Spectacled Fulvetta	115.454	36.3464	116.124	37.3169	117.27	38.8324	0.9705	2.486
Alcippe striaticollis	Chinese Fulvetta	101.309	30.4902	100.647	30.6819	100.273	31.3939	0.1917	0.9037
Alcippe vinipectus	White-browed Fulvetta	103.263	27.6453	101.688	28.2057	99.6201	28.609	0.5604	0.9637
Alectoris chukar	Chukar Partridge	90.8873	42.2895	91.6181	42.3882	92.8731	42.2578	0.0987	-0.0317
Alophoixus flaveolus	White-throated Bulbul	108.062	42.0884	108.182	42.0842	108.254	42.1727	-0.0042	0.0843
Alophoixus pallidus	Puff-throated Bulbul	105.792	23.0066	107.154	24.3956	109.349	26.8294	1.389	3.8228
Amandava amandava	Red Avadavat	102.115	24.4251	101.32	25.3397	95.7882	30.4748	0.9146	6.0497
Amaurornis akool	Brown Crake	107.282	33.3696	106.751	32.3505	103.247	33.3666	-1.0191	-0.003
Amaurornis phoenicurus	White-breasted Waterhen	113.285	26.4748	113.395	27.159	113.51	28.4565	0.6842	1.9817
Anas acuta	Northern Pintail	108.646	33.1538	108.767	33.8889	108.252	34.9284	0.7351	1.7746
Anas clypeata	Northern Shoveler	109.207	33.4753	109.566	34.7458	109.861	36.1344	1.2705	2.6591
Anas crecca	Green-winged Teal	112.008	31.9656	110.32	33.1873	109.546	35.3803	1.2217	3.4147
Anas falcata	Falcated Duck	109.396	33.6399	107.357	34.8726	108.383	35.5096	1.2327	1.8697
Anas formosa	Baikal Teal	116.023	34.0176	117.536	36.0291	117.916	36.8763	2.0115	2.8587
Anas penelope	Eurasian Wigeon	109.445	32.3356	109.009	32.9302	107.343	34.0112	0.5946	1.6756
Anas platyrhynchos	Mallard	109.036	33.8515	109.268	35.8519	108.708	37.4258	2.0004	3.5743
Anas poecilorhyncha	Spot-billed Duck	115.489	32.2518	115.375	32.8146	112.416	34.115	0.5628	1.8632
Anas querquedula	Garganey	109.62	34.8573	109.466	36.1687	109.439	37.8259	1.3114	2.9686
Anas strepera	Gadwall	107.795	33.9485	106.953	35.537	105.894	36.56	1.5885	2.6115
Anastomus oscitans	Asian Openbill	87.4842	40.0425	90.5186	40.3157	94.2397	39.9565	0.2732	-0.086
Anser albifrons	White-fronted Goose	115.888	33.8805	117.024	35.9664	116.244	36.8756	2.0859	2.9951
Anser anser	Graylag Goose	105.135	36.1781	102.07	37.734	102.167	38.6701	1.5559	2.492
Anser caerulescens	Snow Goose	113.907	24.244	115.975	27.4156	115.76	27.0248	3.1716	2.7808
Anser cygnoides	Swan Goose	116.349	34.1096	113.448	36.8825	113.905	37.7648	2.7729	3.6552
Anser erythropus	Lesser White-fronted Goose	116.671	32.595	116.199	32.8725	115.623	33.1798	0.2775	0.5848
Anser fabalis	Bean Goose	113.163	34.0401	111.718	35.8839	109.989	36.5812	1.8438	2.5411
Anser indicus	Bar-headed Goose	101.16	32.7615	101.571	33.7835	100.515	34.6475	1.022	1.886
Anthracoceros albirostris	Oriental Pied Hornbill	105.715	23.4858	106.484	24.5862	106.538	23.6633	1.1004	0.1775
Anthropoides virgo	Demoiselle Crane	92.3868	44.2406	89.8369	44.5799	86.497	44.1744	0.3393	-0.0662
Anthus campestris	Tawny Pipit	108.035	30.7491	107.834	30.8223	107.385	31.1618	0.0732	0.4127
Anthus cervinus	Red-throated Pipit	113.849	29.8617	113.262	29.9872	111.639	29.5843	0.1255	-0.2774
Anthus godlewskii	Blyth's Pipit	110.679	32.4579	110.288	33.1441	109.803	33.7506	0.6862	1.2927
Anthus gustavi	Pechora Pipit	113.53	28.8808	112.985	29.5302	111.969	30.8263	0.6494	1.9455
Anthus hodgsoni	Olive-backed Pipit	111.608	29.0281	111.429	29.4083	111.601	30.3466	0.3802	1.3185
Anthus pratensis	Meadow Pipit	100.373	36.0131	93.9289	38.8125	95.6612	38.0712	2.7994	2.0581
Anthus richardi	Richard's Pipit	105.595	39.3404	105.618	39.4533	105.899	39.4858	0.1129	0.1454
Anthus roseatus	Rosy Pipit	107.057	29.2434	108.425	29.8879	107.506	32.3585	0.6445	3.1151
Anthus rubescens	Buff-bellied Pipit	114.001	31.1689	113.186	33.0228	110.857	35.1134	1.8539	3.9445
Anthus rufulus	Paddyfield Pipit	104.466	24.2911	106.701	27.0733	108.499	28.5842	2.7822	4.2931
Anthus spinoletta	Water Pipit	111.795	32.3794	110.348	33.793	107.972	35.2138	1.4136	2.8344
Anthus trivialis	Tree Pipit	89.5814	42.7556	85.8195	44.9641	84.8846	44.7901	2.2085	2.0345
Apus affinis	House Swift	104.17	38.5498	104.441	38.4244	104.831	38.0283	-0.1254	-0.5215
Apus apus	Common Swift	101.204	39.0602	101.753	39.847	102.569	40.6586	0.7868	1.5984
Apus pacificus	Fork-tailed Swift	109.872	30.2521	110.131	31.0659	109.723	32.3063	0.8138	2.0542
Aquila chrysaetos	Golden Eagle	101.54	36.6885	101.609	37.5612	101.341	38.1385	0.8727	1.45
Aquila clanga	Greater Spotted Eagle	111.271	32.2047	110.469	33.9656	108.912	34.9752	1.7609	2.7705
Aquila nipalensis	Steppe Eagle	94.7998	37.6303	94.0127	38.2256	92.7688	38.5246	0.5953	0.8943
Arachnothera longirostra	Little Spiderhunter	103.923	22.3839	104.177	22.5245	104.701	22.5415	0.1406	0.1576
Arachnothera magna	Streaked Spiderhunter	105.924	26.5248	110.347	28.3956	111.319	28.2843	1.8708	1.7595
Arborophila ardens	Hainan Partridge	102.252	38.0039	102.201	37.9834	102.24	37.8843	-0.0205	-0.1196
Arborophila brunneopectus	Brown-breasted Partridge	107.705	23.0382	107.995	23.4974	108.045	24.0286	0.4592	0.9904
Arborophila crudigularis	Taiwan Partridge	105.452	22.4937	104.771	22.8125	104.012	23.1229	0.3188	0.6292
Arborophila gingica	White-necklaced Partridge	115.477	25.466	115.165	25.5906	115.246	25.7802	0.1246	0.3142
Arborophila rufipectus	Sichuan Partridge	109.8	28.8478	109.629	29.3616	110.147	29.7863	0.5138	0.9385
Arborophila rufogularis	Rufous-throated Partridge	111.939	27.6844	112.207	27.9898	111.692	28.795	0.3054	1.1106
Arborophila torqueola	Common Hill Partridge	111.571	28.6361	112.752	29.8076	114.567	31.1173	1.1715	2.4812
Ardea alba	Great Egret	112.089	32.0968	111.268	33.181	109.213	34.2739	1.0842	2.1771
Ardea cinerea	Grey Heron	113.222	35.3522	112.317	35.3712	111.037	35.1956	0.019	-0.1566
Ardea purpurea	Purple Heron	115.197	33.1278	114.88	33.2323	114.314	33.2289	0.1045	0.1011
Ardeola bacchus	Chinese Pond Heron	111.738	29.0485	111.63	29.4684	111.292	29.9274	0.4199	0.8789
Arenaria interpres	Ruddy Turnstone	116.919	31.714	116.913	31.7719	115.95	29.6697	0.0579	-2.0443
Artamus fuscus	Ashy Wood Swallow	119.742	41.8602	117.534	39.9888	114.805	38.5189	-1.8714	-3.3413
Asio flammeus	Short-eared Owl	113.78	34.5555	113.631	36.049	113.387	36.6307	1.4935	2.0752
Asio otus	Long-eared Owl	106.152	38.1329	106.41	40.6962	108.799	42.1001	2.5633	3.9672
Athene noctua	Little Owl	105.432	38.2339	105.472	39.5212	106.068	40.6816	1.2873	2.4477
Aviceda jerdoni	Jerdon's Baza	111.172	24.9651	111.634	25.3828	111.252	25.3628	0.4177	0.3977
Aviceda leuphotes	Black Baza	115.717	28.9833	115.562	29.2797	113.959	30.0606	0.2964	1.0773
Aythya baeri	Baer's Pochard	110.232	34.7002	108.24	36.6834	110.02	37.7092	1.9832	3.009
Aythya ferina	Common Pochard	108.696	34.3943	108.752	36.0404	108.104	37.6079	1.6461	3.2136
Aythya fuligula	Tufted Duck	108.773	33.0772	108.677	34.2831	108.444	35.7456	1.2059	2.6684
Aythya marila	Greater Scaup	114.769	31.0782	115.258	31.7625	115.669	33.4234	0.6843	2.3452
Aythya nyroca	Ferruginous Duck	104.733	34.7813	102.975	36.8205	102.836	37.9915	2.0392	3.2102
Babax lanceolatus	Chinese Babax	105.664	28.9293	105.723	29.8342	107.281	30.3921	0.9049	1.4628
Babax waddelli	Giant Babax	102.668	36.7782	102.447	37.9345	103.011	39.0681	1.1563	2.2899
Bambusicola fytchii	Mountain Bamboo Partridge	102.194	23.9844	102.372	24.0858	102.95	24.0138	0.1014	0.0294
Bambusicola thoracicus	Chinese Bamboo Partridge	112.134	32.7399	114.083	36.1179	114.66	38.3511	3.378	5.6112
Blythipicus pyrrhotis	Bay Woodpecker	114.023	38.7779	112.767	37.6489	114.471	37.1473	-1.129	-1.6306
Bombycilla garrulus	Bohemian Waxwing	112.472	39.4399	113.409	41.702	114.261	43.5757	2.2621	4.1358
Bombycilla japonica	Japanese Waxwing	114.546	34.5064	112.078	36.4737	114.951	40.7231	1.9673	6.2167
Bonasa bonasia	Hazel Grouse	118.087	34.142	118.278	34.148	118.242	32.7957	0.006	-1.3463
Bonasa sewerzowi	Chinese Grouse	91.0798	38.697	91.7988	37.9973	93.4352	37.612	-0.6997	-1.085
Botaurus stellaris	Eurasian Bittern	111.888	34.6489	112.25	36.9295	110.932	38.9693	2.2806	4.3204
Brachypteryx leucophrys	Lesser Shortwing	108.598	23.8654	110.056	26.2489	110.231	26.6174	2.3835	2.752
Brachypteryx montana	White-browed Shortwing	114.385	34.7375	115.222	35.9522	115.743	36.2828	1.2147	1.5453
Brachypteryx stellata	Gould's Shortwing	108.307	37.183	108.144	37.3419	107.635	37.3123	0.1589	0.1293
Bradypterus luteoventris	Brown Bush Warbler	107.954	27.752	108.9	28.2752	109.45	28.7573	0.5232	1.0053
Bradypterus mandelli	Russet Bush Warbler	109.938	26.7229	109.682	26.8875	109.608	26.6024	0.1646	-0.1205
Bradypterus thoracicus	Spotted Bush Warbler	111.611	39.4346	111.25	39.6853	111.557	39.8389	0.2507	0.4043
Branta ruficollis	Red-breasted Goose	114.06	43.6181	119.795	45.1667	123.096	46.8577	1.5486	3.2396
Bubo bubo	Eurasian Eagle-owl	99.8157	39.7198	102.231	39.7236	108.729	41.7172	0.0038	1.9974
Bubo nipalensis	Spot-bellied Eagle Owl	103.292	23.7348	102.883	23.979	104.173	24.0366	0.2442	0.3018
Bubulcus ibis	Cattle Egret	111.304	28.8681	111.227	29.2566	110.782	29.7874	0.3885	0.9193
Bucephala clangula	Common Goldeneye	109.566	37.4027	110.158	39.5132	109.136	39.694	2.1105	2.2913
Buceros bicornis	Great Hornbill	100.71	23.9274	100.744	24.019	100.747	24.2005	0.0916	0.2731
Burhinus oedicnemus	Eurasian Thick-knee	102.549	35.4912	94.2648	40.9139	93.0532	41.5547	5.4227	6.0635
Butastur indicus	Grey-faced Buzzard	114.418	31.0855	114.706	31.2633	113.961	31.4076	0.1778	0.3221
Buteo buteo	Common Buzzard	110.656	29.7848	109.403	30.7598	108.538	31.9311	0.975	2.1463
Buteo hemilasius	Upland Buzzard	104.288	36.063	105.128	37.4676	107.088	38.7678	1.4046	2.7048
Buteo lagopus	Rough-legged Hawk	114.472	43.0806	116.689	44.323	118.404	45.2981	1.2424	2.2175
Buteo rufinus	Long-legged Hawk	87.4046	41.7262	87.4419	42.0248	89.0289	40.7602	0.2986	-0.966
Butorides striata	Striated Heron	113.204	28.6148	113.048	30.1714	111.188	31.4486	1.5566	2.8338
Cacomantis merulinus	Plaintive Cuckoo	109.338	23.9173	111.986	27.2059	111.638	29.3287	3.2886	5.4114
Cacomantis sonneratii	Banded Bay Cuckoo	101.08	24.1857	101.215	24.2228	101.118	24.2875	0.0371	0.1018
Calandrella acutirostris	Hume's Short-toed Lark	95.914	30.4795	95.1863	30.1327	94.49	30.116	-0.3468	-0.3635
Calandrella brachydactyla	Greater Short-toed Lark	101.316	38.8337	100.174	39.4843	97.829	39.871	0.6506	1.0373
Calandrella cheleensis	Asian Short-toed Lark	104.152	38.4756	104.741	39.4403	103.601	39.6502	0.9647	1.1746
Calcarius lapponicus	Lapland Longspur	118.781	39.6348	119.612	40.8396	119.445	42.1874	1.2048	2.5526
Calidris acuminata	Sharp-tailed Sandpiper	116.208	31.7298	117.295	32.6594	118.37	32.8217	0.9296	1.0919
Calidris alba	Sanderling	116.563	31.8521	116.906	31.8487	116.678	31.088	-0.0034	-0.7641
Calidris alpina	Dunlin	115.746	31.3979	114.554	32.0731	112.787	32.1147	0.6752	0.7168
Calidris canutus	Red Knot	115.91	32.0508	115.914	33.0179	113.01	31.0457	0.9671	-1.0051
Calidris ferruginea	Curlew Sandpiper	112.772	33.1921	112.757	34.0063	113.839	33.7557	0.8142	0.5636
Calidris melanotos	Pectoral Sandpiper	119.86	33.9908	120.616	35.1342	121.274	36.2633	1.1434	2.2725
Calidris minuta	Little Stint	110.281	34.5391	110.111	35.4299	109.966	35.7663	0.8908	1.2272
Calidris ruficollis	Red-necked Stint	116.809	31.4385	117.015	31.595	116.781	30.7891	0.1565	-0.6494
Calidris subminuta	Long-toed Stint	115.534	31.5511	116.686	32.1165	117.683	33.0471	0.5654	1.496
Calidris temminckii	Temminck's Stint	108.04	33.8641	106.773	35.4125	105.371	37.0731	1.5484	3.209
Calidris tenuirostris	Great Knot	116.908	30.6283	116.325	30.5168	115.482	29.8833	-0.1115	-0.745
Caprimulgus affinis	Savanna Nightjar	111.145	22.873	111.053	23.1433	111.636	23.9252	0.2703	1.0522
Caprimulgus europaeus	European Nightjar	93.0501	45.9954	91.5623	46.1154	87.2676	46.6355	0.12	0.6401
Caprimulgus indicus	Indian Jungle Nightjar	113.193	30.0969	112.815	29.797	111.91	29.7822	-0.2999	-0.3147
Caprimulgus macrurus	Large-tailed Nightjar	107.154	20.1914	106.341	21.0847	105.523	21.9841	0.8933	1.7927
Carduelis ambigua	Black-headed Greenfinch	107.608	31.6462	106.822	31.5137	107.894	32.2388	-0.1325	0.5926
Carduelis cannabina	Eurasian Linnet	110.408	34.9087	110.84	35.7389	111.011	36.4621	0.8302	1.5534
Carduelis carduelis	European Goldfinch	107.094	31.6551	107.016	31.7785	106.082	32.3251	0.1234	0.67
Carduelis flammea	Common Redpoll	113.632	36.9503	113.913	37.829	114.155	38.6127	0.8787	1.6624
Carduelis flavirostris	Twite	95.0761	36.8522	94.6317	37.4151	94.1386	37.3359	0.5629	0.4837
Carduelis sinica	Oriental Greenfinch	113.145	31.0672	111.754	31.9171	110.09	33.2562	0.8499	2.189
Carduelis spinus	Eurasian Siskin	113.914	33.1429	112.281	35.1966	110.232	37.5247	2.0537	4.3818
Carduelis thibetana	Tibetan Siskin	100.713	28.7438	100.358	29.4469	99.7039	30.5166	0.7031	1.7728
Carpodacus edwardsii	Dark-rumped Rosefinch	105.633	28.8886	104.3	28.4335	104.152	27.7948	-0.4551	-1.0938
Carpodacus eos	Pink-rumped Rosefinch	100.689	31.7129	103.419	33.6636	102.73	34.4139	1.9507	2.701
Carpodacus erythrinus	Common Rosefinch	104.277	33.1722	103.101	34.0594	101.458	34.8965	0.8872	1.7243
Carpodacus nipalensis	Dark-breasted Rosefinch	107.463	31.7754	108.283	33.0128	108.997	34.0251	1.2374	2.2497
Carpodacus pulcherrimus	Beautiful Rosefinch	107.058	34.9861	107.396	36.0813	107.732	37.1348	1.0952	2.1487
Carpodacus rhodochlamys	Red-mantled Rosefinch	108.475	46.0465	102.423	45.7682	100.305	45.5992	-0.2783	-0.4473
Carpodacus rhodochrous	Pink-browed Rosefinch	93.8639	28.3984	94.2247	28.3852	94.851	28.7939	-0.0132	0.3955
Carpodacus rodopeplus	Spot-winged Rosefinch	102.087	36.3756	103.099	36.4034	104.532	36.3657	0.0278	-0.0099
Carpodacus roseus	Pallas's Rosefinch	118.255	38.4503	121.378	41.519	123.861	43.3555	3.0687	4.9052
Carpodacus rubicilloides	Streaked Rosefinch	99.7285	31.8997	98.6665	31.9726	98.2112	32.358	0.0729	0.4583
Carpodacus thura	White-browed Rosefinch	102.131	31.3118	105.573	33.2349	105.182	34.9394	1.9231	3.6276
Carpodacus trifasciatus	Three-banded Rosefinch	99.3422	34	98.1748	34.6442	97.9902	35.4136	0.6442	1.4136
Carpodacus vinaceus	Vinaceous Rosefinch	112.011	40.5385	113.328	41.5438	114.58	42.3232	1.0053	1.7847
Cecropis daurica	Red-rumped Swallow	112.435	29.8684	112.185	30.1996	113.139	32.0644	0.3312	2.196
Cecropis striolata	Striated Swallow	106.314	22.392	105.079	22.945	103.931	23.4099	0.553	1.0179
Celeus brachyurus	Rufous Woodpecker	112.686	24.0581	112.459	24.6237	111.533	24.9724	0.5656	0.9143
Centropus bengalensis	Lesser Coucal	111.311	28.8716	109.377	30.7052	108.431	32.2141	1.8336	3.3425
Centropus sinensis	Greater Coucal	110.583	23.4701	111.753	24.8921	111.474	26.428	1.422	2.9579
Cephalopyrus flammiceps	Fire-capped Tit	114.963	36.0923	115.233	36.8488	115.248	37.0583	0.7565	0.966
Certhia discolor	Brown-throated Treecreeper	101.372	24.4726	101.523	24.5962	101.678	25.1138	0.1236	0.6412
Certhia familiaris	Eurasian Treecreeper	105.507	33.9864	105.873	35.309	104.899	35.3675	1.3226	1.3811
Certhia himalayana	Bar-tailed Treecreeper	109.398	32.876	111.332	34.7633	113.165	36.6647	1.8873	3.7887
Certhia nipalensis	Rusty-flanked Treecreeper	101.134	25.103	101.129	25.2808	100.908	25.5566	0.1778	0.4536
Ceryle rudis	Lesser Pied Kingfisher	103.711	41.377	104.689	40.1354	106.296	38.5603	-1.2416	-2.8167
Cettia acanthizoides	Yellowish-bellied Bush Warbler	113.999	36.6002	113.308	36.5512	113.004	36.7739	-0.049	0.1737
Cettia brunnifrons	Grey-sided Bush Warbler	108.671	36.3165	109.106	36.6816	109.431	36.6856	0.3651	0.3691
Cettia canturians	Manchurian Bush Warbler	112.179	31.7158	111.371	31.5123	110.024	31.1087	-0.2035	-0.6071
Cettia cetti	Cetti's Warbler	108.928	32.8124	108.466	33.3318	108.167	34.1222	0.5194	1.3098
Cettia diphone	Japanese Bush-Warbler	115.225	41.0665	114.95	40.6535	115.074	39.2073	-0.413	-1.8592
Cettia fortipes	Brownish-flanked Bush Warbler	113.093	29.1713	113.055	29.8724	112.588	29.9603	0.7011	0.789
Cettia pallidipes	Pale-footed Bush Warbler	109.995	41.0288	109.417	40.5081	109.064	39.9935	-0.5207	-1.0353
Ceyx erithaca	Three-toed Kingfisher	103.205	22.8485	103.291	23.0147	103.217	23.2999	0.1662	0.4514
Chaimarrornis leucocephalus	White-capped Water Redstart	105.302	30.0344	106.722	31.0458	106.485	31.9933	1.0114	1.9589
Chalcoparia singalensis	Ruby-cheeked Sunbird	117.803	36.0255	117.498	35.407	117.275	35.1748	-0.6185	-0.8507
Chalcophaps indica	Emerald Dove	108.088	23.0972	108.574	23.4275	108.968	23.9149	0.3303	0.8177
Charadrius alexandrinus	Kentish Plover	110.244	32.7069	108.588	33.5885	105.203	34.997	0.8816	2.2901
Charadrius dubius	Little Ringed Plover	110.165	32.43	110.381	32.6434	110.739	33.5037	0.2134	1.0737
Charadrius leschenaultii	Greater Sand Plover	115.234	31.8963	116.55	31.7568	116.443	30.5798	-0.1395	-1.3165
Charadrius mongolus	Lesser Sand Plover	110.47	32.2136	110.121	32.4788	109.114	31.8842	0.2652	-0.3294
Charadrius placidus	Long-billed Ringed Plover	113.503	32.1976	113.912	33.4826	114.135	34.8176	1.285	2.62
Chlidonias hybrida	Whiskered Tern	115.715	31.9459	114.662	32.79	111.289	34.0065	0.8441	2.0606
Chlidonias leucopterus	White-winged Tern	109.611	37.3505	110.601	38.4478	110.698	38.7393	1.0973	1.3888
Chlidonias niger	Black Tern	86.8201	45.6656	86.8198	45.6639	86.6726	45.6528	-0.0017	-0.0128
Chloropsis aurifrons	Golden-fronted Leafbird	108.419	41.8765	108.73	41.3218	108.84	40.8178	-0.5547	-1.0587
Chloropsis cochinchinensis	Blue-winged Leafbird	101.793	24.0214	102.211	23.7761	104.457	23.2213	-0.2453	-0.8001
Chloropsis hardwickii	Orange-bellied Leafbird	111.309	25.4124	111.711	26.2256	112.089	27.2801	0.8132	1.8677
Chrysococcyx maculatus	Asian Emerald Cuckoo	95.3067	31.9986	96.8657	34.3839	103.755	33.3073	2.3853	1.3087
Chrysococcyx xanthorhynchus	Violet Cuckoo	111.496	22.8829	112.735	24.2013	112.753	25.1153	1.3184	2.2324
Chrysocolaptes lucidus	Greater Flameback	109.461	42.9617	109.386	42.8733	109.282	42.8301	-0.0884	-0.1316
Chrysolophus amherstiae	Lady Amherst's Pheasant	102.682	27.2521	102.361	27.4859	102.252	27.4113	0.2338	0.1592
Chrysolophus pictus	Golden Pheasant	108.893	32.7248	106.202	35.3192	107.577	38.0149	2.5944	5.2901
Chrysomma sinense	Yellow-eyed Babbler	102.423	24.6301	102.683	26.9187	100.234	32.917	2.2886	8.2869
Ciconia boyciana	Oriental White Stork	117.079	33.487	116.175	33.1077	115.345	33.3629	-0.3793	-0.1241
Ciconia nigra	Black Stork	102.578	38.4607	103.1	39.3744	103.952	39.7324	0.9137	1.2717
Cinclidium frontale	Blue-fronted Robin	109.804	42.5783	109.577	43.1819	106.639	42.6896	0.6036	0.1113
Cinclidium leucurum	White-tailed Robin	104.765	25.6284	108.848	27.678	108.069	30.1203	2.0496	4.4919
Cinclus cinclus	White-throated Dipper	110.714	39.8069	111.132	40.7503	110.167	40.8344	0.9434	1.0275
Cinclus pallasii	Brown Dipper	110.26	30.2264	110.053	30.8716	109.991	31.7137	0.6452	1.4873
Cinnyris asiaticus	Purple Sunbird	112.727	39.0497	112.738	38.8281	112.749	38.7902	-0.2216	-0.2595
Cinnyris jugularis	Olive-backed Sunbird	109.621	21.8097	109.639	22.5395	108.876	23.2139	0.7298	1.4042
Circaetus gallicus	Short-toed Snake Eagle	117.48	38.3422	119.104	40.2191	120.469	41.5321	1.8769	3.1899
Circus aeruginosus	Western Marsh Harrier	110.314	32.2913	109.614	32.7649	109.457	32.4872	0.4736	0.1959
Circus cyaneus	Hen Harrier	110.962	34.5838	111.4	36.1661	108.204	36.501	1.5823	1.9172
Circus macrourus	Pallid Harrier	86.4034	46.1283	87.1749	46.014	86.8209	45.6112	-0.1143	-0.5171
Circus melanoleucos	Pied Harrier	114.93	34.4653	113.975	35.8475	112.909	36.1257	1.3822	1.6604
Circus spilonotus	Eastern Marsh Harrier	115.572	32.0475	115.603	32.8833	114.452	32.097	0.8358	0.0495
Cissa chinensis	Green Magpie	110.117	43.3687	112.701	42.9678	113.97	41.8558	-0.4009	-1.5129
Cissa hypoleuca	Short-tailed Magpie	105.052	22.1502	104.538	22.8095	103.533	24.5796	0.6593	2.4294
Cisticola exilis	Golden-headed Cisticola	110.9	23.1224	110.537	24.2576	111.564	26.5334	1.1352	3.411
Cisticola juncidis	Zitting Cisticola	114.772	30.0054	114.565	30.9329	113.868	31.5045	0.9275	1.4991
Clamator coromandus	Chestnut-winged Cuckoo	111.838	27.95	111.038	28.8256	108.567	30.8013	0.8756	2.8513
Coccothraustes coccothraustes	Hawfinch	113.584	37.8392	115.431	40.7041	114.834	42.1699	2.8649	4.3307
Cochoa purpurea	Purple Cochoa	106.547	30.7516	105.591	31.8127	105.459	33.6952	1.0611	2.9436
Columba hodgsonii	Speckled Wood Pigeon	108.689	28.7111	109.235	29.4962	110.16	30.3315	0.7851	1.6204
Columba leuconota	Snow Pigeon	100.257	31.5648	99.8148	31.894	98.9559	32.4761	0.3292	0.9113
Columba livia	Rock Dove	105.996	33.0954	105.902	33.0221	104.243	33.4973	-0.0733	0.4019
Columba oenas	Stock Dove	86.269	43.2864	86.4498	43.1747	87.673	43.0281	-0.1117	-0.2583
Columba palumbus	Common Wood Pigeon	114.377	35.0236	114.431	35.5906	114.55	36.0084	0.567	0.9848
Columba pulchricollis	Ashy Wood Pigeon	109.147	24.1657	109.099	24.3504	108.849	24.2757	0.1847	0.11
Columba rupestris	Hill Pigeon	102.72	37.344	101.636	38.0128	101.289	38.5795	0.6688	1.2355
Conostoma oemodium	Great Parrotbill	111.109	34.9212	111.892	35.8697	113.907	37.9044	0.9485	2.9832
Copsychus malabaricus	White-rumped Shama	113.286	36.1887	111.533	36.5842	111.673	37.0515	0.3955	0.8628
Copsychus saularis	Oriental Magpie Robin	111.559	26.718	112.117	28.0747	111.709	28.3723	1.3567	1.6543
Coracias benghalensis	Indian Roller	100.851	30.1269	103.869	29.1369	105.825	29.5254	-0.99	-0.6015
Coracias garrulus	European Roller	107.626	31.6145	107.358	31.6766	106.676	32.4838	0.0621	0.8693
Coracina macei	Large Cuckoo-shrike	116.382	38.4258	118.054	39.4782	118.831	40.2455	1.0524	1.8197
Coracina melaschistos	Black-winged Cuckoo-shrike	109.039	28.0809	111.007	29.9545	111.807	30.7463	1.8736	2.6654
Corvus corax	Common Raven	94.8584	37.1434	95.7202	37.1898	96.1488	37.2818	0.0464	0.1384
Corvus corone	Carrion Crow	106.368	33.6699	106.604	35.4325	107.544	36.9347	1.7626	3.2648
Corvus dauuricus	Daurian Jackdaw	109.247	35.5351	112.57	37.1553	111.612	38.2283	1.6202	2.6932
Corvus frugilegus	Rook	106.358	38.2416	105.629	39.7633	105.969	40.4081	1.5217	2.1665
Corvus levaillantii	Jungle Crow	105.28	38.9911	104.963	38.9622	104.976	38.9011	-0.0289	-0.09
Corvus macrorhynchos	Large-billed Crow	109.77	30.4118	110.832	31.4892	112.165	33.1855	1.0774	2.7737
Corvus monedula	Eurasian Jackdaw	110.961	34.4614	110.991	34.8544	110.887	35.4924	0.393	1.031
Corvus pectoralis	Collared Crow	112.089	29.5911	112.494	29.9945	113.29	30.5924	0.4034	1.0013
Coturnicops exquisitus	Swinhoe's Rail	111.75	29.4571	110.182	31.8841	107.218	34.3109	2.427	4.8538
Coturnix coturnix	Common Quail	108.711	31.6189	108.518	31.3697	107.752	31.2127	-0.2492	-0.4062
Coturnix japonica	Japanese Quail	114.051	33.4575	112.841	34.1409	111.598	34.5023	0.6834	1.0448
Crex crex	Corncrake	108.174	32.0959	107.794	32.1873	106.192	33.2725	0.0914	1.1766
Crossoptilon auritum	Blue Eared Pheasant	102.3	32.313	102.5	32.5196	102.887	32.3014	0.2066	-0.0116
Crossoptilon crossoptilon	White Eared Pheasant	98.5881	36.3375	99.8645	36.9351	101.525	37.4056	0.5976	1.0681
Crossoptilon harmani	Tibetan Eared Pheasant	101.351	40.1189	102.013	40.2346	103.113	40.3069	0.1157	0.188
Cuculus canorus	Common Cuckoo	106.742	32.8986	106.377	33.7455	104.903	34.9039	0.8469	2.0053
Cuculus micropterus	Indian Cuckoo	112.302	29.8983	112.161	30.2438	111.941	30.7656	0.3455	0.8673
Cuculus nisicolor	Hodgson's Hawk-cuckoo	113.195	27.8906	111.879	28.8239	110.508	29.9189	0.9333	2.0283
Cuculus poliocephalus	Lesser Cuckoo	109.674	29.5042	109.419	30.4686	108.239	31.3696	0.9644	1.8654
Cuculus saturatus	Himalayan Cuckoo	109.258	30.9215	107.384	31.191	105.154	31.311	0.2695	0.3895
Culicicapa ceylonensis	Grey-headed Canary Flycatcher	114.536	36.8851	113.057	36.575	111.015	36.5107	-0.3101	-0.3744
Cutia nipalensis	Himalayan Cutia	101.821	24.2137	101.763	24.3951	101.537	24.6205	0.1814	0.4068
Cyanopica cyanus	Azure-winged Magpie	114.145	32.5298	113.287	32.2886	112.761	32.9136	-0.2412	0.3838
Cyanoptila cyanomelana	Blue-and-white Flycatcher	113.994	28.9925	114.317	29.4412	113.958	29.5377	0.4487	0.5452
Cygnus columbianus	Tundra Swan	115.838	32.5016	115.764	33.2414	114.12	33.672	0.7398	1.1704
Cygnus cygnus	Whooper Swan	108.132	39.1396	107.654	41.2449	109.227	43.1395	2.1053	3.9999
Cygnus olor	Mute Swan	110.893	37.7157	110.533	41.3041	114.497	43.4254	3.5884	5.7097
Cyornis banyumas	Hill Blue Flycatcher	108.141	27.2234	110.132	28.7234	110.397	29.2157	1.5	1.9923
Cyornis brunneatus	Brown-chested Jungle Flycatcher	114.585	27.3807	114.406	27.321	114.221	27.0988	-0.0597	-0.2819
Cyornis concretus	White-tailed Flycatcher	100.684	23.1286	100.852	23.2285	100.329	23.5377	0.0999	0.4091
Cyornis glaucicomans	Chinese Blue-flycatcher	107.695	33.2404	108.691	33.9264	110.871	34.2406	0.686	1.0002
Cyornis hainanus	Hainan Blue Flycatcher	109.372	24.1747	110.107	24.5134	110.1	25.3873	0.3387	1.2126
Cyornis rubeculoides	Blue-throated Flycatcher	107.649	37.6996	107.773	37.7721	107.948	37.8222	0.0725	0.1226
Cyornis unicolor	Pale Blue Flycatcher	109.273	25.2597	110.223	25.5798	108.896	25.2839	0.3201	0.0242
Cypsiurus balasiensis	Asian Palm Swift	110.134	30.1502	105.74	32.9004	106.84	34.6828	2.7502	4.5326
Delichon dasypus	Asian House Martin	98.1486	35.2543	98.2785	35.3238	99.1275	34.7797	0.0695	-0.4746
Delichon nipalense	Nepal House Martin	101.478	24.632	102.652	25.7314	102.139	25.5412	1.0994	0.9092
Delichon urbica	Northern House-Martin	92.9796	41.6791	92.551	40.8736	92.3014	39.8519	-0.8055	-1.8272
Dendrocitta formosae	Gray Treepie	114.287	27.3992	113.095	26.4481	112.511	27.2333	-0.9511	-0.1659
Dendrocitta frontalis	Collared Treepie	112.643	43.028	112.785	42.8864	113.36	42.9086	-0.1416	-0.1194
Dendrocitta vagabunda	Rufous Treepie	105.857	35.3885	107.696	35.2572	107.383	35.5437	-0.1313	0.1552
Dendrocopos atratus	Stripe-breasted Woodpecker	107.739	42.4993	108.017	42.3681	108.104	42.3396	-0.1312	-0.1597
Dendrocopos canicapillus	Grey-capped Woodpecker	111.794	31.0938	110.489	32.1632	109.753	33.1485	1.0694	2.0547
Dendrocopos cathpharius	Crimson-breasted Woodpecker	107.601	33.7367	108.429	35.2138	109.611	36.0337	1.4771	2.297
Dendrocopos darjellensis	Darjelling Woodpecker	104.438	35.3445	105.412	35.7929	106.339	36.4025	0.4484	1.058
Dendrocopos hyperythrus	Rufous-bellied Woodpecker	110.923	30.6055	111.173	31.0751	111.709	31.8102	0.4696	1.2047
Dendrocopos kizuki	Pygmy Woodpecker	112.583	28.769	114.161	30.9636	115.479	32.5768	2.1946	3.8078
Dendrocopos leucopterus	White-winged Woodpecker	109.838	36.0772	108.927	36.389	108.238	36.6909	0.3118	0.6137
Dendrocopos leucotos	White-backed Woodpecker	112.393	34.539	112.828	36.4672	112.839	37.3991	1.9282	2.8601
Dendrocopos major	Great Spotted Woodpecker	111.887	32.5265	111.859	33.8497	111.921	35.4975	1.3232	2.971
Dendrocopos minor	Lesser Spotted Woodpecker	116.518	44.0003	117.855	44.4592	118.062	45.2343	0.4589	1.234
Dendrocygna javanica	Lesser Whistling Duck	110.228	21.982	110.429	22.9552	110.371	24.646	0.9732	2.664
Dendronanthus indicus	Forest Wagtail	111.531	30.3145	111.44	30.9154	110.745	31.3203	0.6009	1.0058
Dicaeum chrysorrheum	Yellow-vented Flowerpecker	103.334	22.598	105.028	22.5652	105.605	22.5744	-0.0328	-0.0236
Dicaeum concolor	Plain Flowerpecker	107.418	40.3567	107.336	39.5286	107.687	38.3291	-0.8281	-2.0276
Dicaeum cruentatum	Scarlet-backed Flowerpecker	109.291	22.6484	108.709	24.3082	107.439	29.0784	1.6598	6.43
Dicaeum ignipectus	Fire-breasted Flowerpecker	107.142	24.6472	108.441	25.7353	109.046	26.6087	1.0881	1.9615
Dicaeum melanoxanthum	Yellow-bellied Flowerpecker	100.804	26.133	100.345	26.5044	99.3053	27.3272	0.3714	1.1942
Dicrurus aeneus	Bronzed Drongo	115.428	39.0587	115.096	37.9355	115.552	37.7163	-1.1232	-1.3424
Dicrurus annectans	Crow-billed Drongo	109.377	38.699	109.381	38.8894	109.926	38.7602	0.1904	0.0612
Dicrurus hottentottus	Hair-crested Drongo	111.837	29.1294	111.939	29.8076	111.506	30.1785	0.6782	1.0491
Dicrurus leucophaeus	Ashy Drongo	109.627	27.4668	110.617	28.4428	111.548	29.5025	0.976	2.0357
Dicrurus macrocercus	Black Drongo	112.241	29.2799	111.911	29.6141	111.425	30.1318	0.3342	0.8519
Dicrurus paradiseus	Greater Racket-tailed Drongo	113.135	38.4046	113.252	38.2252	113.454	38.0421	-0.1794	-0.3625
Dicrurus remifer	Lesser Racket-tailed Drongo	100.119	24.5438	100.085	24.6163	100.93	24.4512	0.0725	-0.0926
Ducula aenea	Green Imperial-pigeon	107.341	23.7388	107.714	24.2521	108.002	25.1696	0.5133	1.4308
Ducula badia	Mountain Imperial Pigeon	103.071	22.3214	103.225	22.5619	104.456	22.8848	0.2405	0.5634
Dupetor flavicollis	Black Bittern	113.237	30.4321	111.184	30.5477	107.005	31.8003	0.1156	1.3682
Egretta eulophotes	Chinese Egret	111.411	34.4321	110.18	35.6292	110.837	34.2244	1.1971	-0.2077
Egretta garzetta	Little Egret	113.573	29.544	113.911	29.8338	113.666	30.1386	0.2898	0.5946
Egretta intermedia	Intermediate Egret	113.058	28.6529	112.398	29.8203	112.278	30.006	1.1674	1.3531
Egretta sacra	Pacific Reef Heron	114.669	23.3323	114.563	23.1117	114.496	23.0235	-0.2206	-0.3088
Elanus caeruleus	Black-winged Kite	110.766	25.7177	112.167	26.8574	113.485	28.878	1.1397	3.1603
Emberiza aureola	Yellow-breasted Bunting	115.202	30.3993	115.655	31.3773	115.15	31.7414	0.978	1.3421
Emberiza bruniceps	Brown-headed Bunting	109.503	32.3074	109.211	32.8501	108.449	33.6959	0.5427	1.3885
Emberiza buchanani	Gray-necked Bunting	108.887	32.7336	108.448	32.2464	107.663	32.4571	-0.4872	-0.2765
Emberiza chrysophrys	Yellow-browed Bunting	117.009	32.5785	117.872	34.873	123.19	42.1198	2.2945	9.5413
Emberiza cia	Rock Bunting	112.801	36.9393	113.717	36.7794	114.33	36.6011	-0.1599	-0.3382
Emberiza cioides	Meadow Bunting	113.852	33.0607	113.95	34.1944	112.385	36.6532	1.1337	3.5925
Emberiza citrinella	Yellowhammer	107.558	31.9564	107.496	33.1867	107.658	35.1689	1.2303	3.2125
Emberiza elegans	Yellow-throated Bunting	112.906	32.5648	114.045	33.8179	115.18	36.3322	1.2531	3.7674
Emberiza fucata	Chestnut-eared Bunting	114.109	31.1627	114.445	32.2101	115.297	33.828	1.0474	2.6653
Emberiza godlewskii	Godlewski's Bunting	106.3	33.3138	107.245	34.1809	104.372	35.3108	0.8671	1.997
Emberiza hortulana	Ortolan bunting	87.4441	43.9201	86.524	45.0173	85.7756	44.9158	1.0972	0.9957
Emberiza jankowskii	Jankowski's Bunting	121.738	45.1813	121.899	45.7964	121.879	46.3556	0.6151	1.1743
Emberiza koslowi	Tibetan Bunting	100.774	28.0517	100.743	28.1942	99.7949	29.4063	0.1425	1.3546
Emberiza leucocephalos	Pine Bunting	98.1373	36.8501	99.6983	38.1078	99.6262	38.985	1.2577	2.1349
Emberiza pallasi	Pallas's Bunting	112.655	32.1717	113.546	34.4514	113.124	36.6578	2.2797	4.4861
Emberiza pusilla	Little Bunting	111.511	29.7378	111.061	30.4883	110.901	32.7827	0.7505	3.0449
Emberiza rustica	Rustic Bunting	116.159	32.944	117.801	35.4807	118.726	38.9198	2.5367	5.9758
Emberiza rutila	Chestnut Bunting	115.125	30.5087	116.711	33.8401	119.371	37.8775	3.3314	7.3688
Emberiza schoeniclus	Reed Bunting	108.944	35.5651	108.272	37.7776	110.261	39.4493	2.2125	3.8842
Emberiza spodocephala	Black-faced Bunting	114.444	29.5085	114.459	30.4346	114.167	31.247	0.9261	1.7385
Emberiza sulphurata	Yellow Bunting	117.475	30.1641	118.567	30.3807	118.834	30.5895	0.2166	0.4254
Emberiza tristrami	Tristram's Bunting	115.172	29.8767	116.351	32.2583	118.925	37.1708	2.3816	7.2941
Emberiza yessoensis	Ochre-rumped Bunting	117.488	34.3498	118.253	35.255	120.699	37.5585	0.9052	3.2087
Enicurus immaculatus	Black-backed Forktail	109.394	37.6826	109.393	37.7191	109.403	37.7687	0.0365	0.0861
Enicurus leschenaulti	White-crowned Forktail	111.526	28.747	111.578	29.3236	111.007	29.1092	0.5766	0.3622
Enicurus maculatus	Spotted Forktail	108.778	29.5698	110.349	30.9398	111.974	31.905	1.37	2.3352
Enicurus schistaceus	Slaty-backed Forktail	110.737	26.5489	111.809	27.8361	112.314	28.6006	1.2872	2.0517
Enicurus scouleri	Little Forktail	115.747	36.947	114.601	37.0115	113.856	36.8669	0.0645	-0.0801
Eophona migratoria	Yellow-billed Grosbeak	107.355	40.7184	107.669	40.864	108.009	40.9783	0.1456	0.2599
Eophona personata	Japenese Grosbeak	115.733	32.2889	116.585	32.5543	117.017	32.121	0.2654	-0.1679
Eremophila alpestris	Horned Lark	93.3544	38.0701	94.4896	38.1933	94.2683	38.7363	0.1232	0.6662
Erithacus akahige	Japanese Robin	116.29	28.3081	116.046	28.6316	116.011	29.2101	0.3235	0.902
Erithacus rubecula	European Robin	110.399	31.2309	109.832	32.6363	109.496	34.4647	1.4054	3.2338
Erpornis zantholeuca	White-bellied Yuhina	104.845	31.6924	106.349	31.0387	104.386	32.5449	-0.6537	0.8525
Eudynamys scolopacea	Common Koel	115.091	31.1066	115.072	31.7356	113.972	32.474	0.629	1.3674
Eumyias thalassinus	Verditer Flycatcher	108.143	27.4855	110.286	29.0826	110.371	29.4422	1.5971	1.9567
Eurynorhynchus pygmeus	Spoon-billed Sandpiper	116.981	27.7732	117.028	27.188	116.99	27.3666	-0.5852	-0.4066
Eurystomus orientalis	Dollarbird	114.473	29.2466	115.327	30.0332	115.381	29.6863	0.7866	0.4397
Falco amurensis	Amur Falcon	116.051	36.2236	116.345	36.92	115.872	37.3301	0.6964	1.1065
Falco cherrug	Saker Falcon	101.541	37.355	103.324	38.6548	104.669	40.0238	1.2998	2.6688
Falco columbarius	Merlin	107.91	37.6937	106.46	39.4758	104.831	41.7309	1.7821	4.0372
Falco naumanni	Lesser Kestrel	90.4053	42.9473	88.7206	42.6404	85.7705	42.3399	-0.3069	-0.6074
Falco peregrinus	Peregrine Falcon	112.862	30.8132	111.062	31.8523	110.398	32.9711	1.0391	2.1579
Falco severus	Oriental Hobby	108.98	43.5046	108.758	43.4618	107.473	43.3764	-0.0428	-0.1282
Falco subbuteo	Eurasian Hobby	110.688	33.7197	111.444	35.4778	110.365	35.729	1.7581	2.0093
Falco tinnunculus	Common Kestrel	108.109	31.9422	108.262	32.7427	107.915	33.4097	0.8005	1.4675
Ficedula albicilla	Taiga Flycatcher	111.498	29.914	111.532	31.4517	108.345	33.8262	1.5377	3.9122
Ficedula elisae	Green-backed Flycatcher	110.107	29.7868	109.267	30.2029	108.347	29.6168	0.4161	-0.17
Ficedula hodgsonii	Slaty-backed Flycatcher	110.904	30.499	111.756	31.9838	111.816	32.5143	1.4848	2.0153
Ficedula hyperythra	Snowy-browed Flycatcher	103.174	25.3145	104.738	26.2755	105.993	25.9147	0.961	0.6002
Ficedula monileger	White-gorgetted Flycatcher	108.286	41.7494	108.454	41.4682	108.494	41.5178	-0.2812	-0.2316
Ficedula mugimaki	Mugimaki Flycatcher	115.81	30.0249	116.015	30.6442	115.804	30.1494	0.6193	0.1245
Ficedula narcissina	Narcissus Flycatcher	94.9655	33.9415	95.0386	33.533	97.1058	33.0528	-0.4085	-0.8887
Ficedula sapphira	Sapphire Flycatcher	107.938	23.3644	108.166	23.6102	108.127	23.7805	0.2458	0.4161
Ficedula strophiata	Rufous-gorgeted Flycatcher	110.59	32.0534	113.844	35.1475	114.044	35.0654	3.0941	3.012
Ficedula tricolor	Slaty-blue Flycatcher	106.598	30.2904	106.198	30.3643	104.389	29.5624	0.0739	-0.728
Ficedula westermanni	Little Pied Flycatcher	102.094	24.3959	106.46	24.794	109.372	27.3522	0.3981	2.9563
Ficedula zanthopygia	Yellow-rumped Flycatcher	114.429	31.0298	114.254	32.2143	114.251	33.6094	1.1845	2.5796
Francolinus pintadeanus	Chinese Francolin	110.35	24.3524	110.941	27.1574	107.144	31.0259	2.805	6.6735
Fringilla coelebs	Chaffinch	106.246	32.7175	104.76	33.7364	104.622	35.3747	1.0189	2.6572
Fringilla montifringilla	Brambling	114.129	33.2634	111.449	34.9569	110.611	36.9506	1.6935	3.6872
Fulica atra	Common Coot	107.89	32.7186	106.434	34.5468	105.518	35.9933	1.8282	3.2747
Fulvetta formosana	Taiwan Fulvetta	109.431	21.5876	109.633	21.5165	108.95	21.5974	-0.0711	0.0098
Galerida cristata	Crested Lark	98.5369	39.3018	98.4842	40.0261	100.226	40.1158	0.7243	0.814
Gallicrex cinerea	Watercock	114.391	30.1322	114.596	30.5986	113.94	30.9481	0.4664	0.8159
Gallinago gallinago	Common Snipe	112.104	31.4399	110.599	32.293	110.329	33.0149	0.8531	1.575
Gallinago megala	Swinhoe's Snipe	114.101	31.3078	114.651	32.8061	116.1	35.2958	1.4983	3.988
Gallinago nemoricola	Wood Snipe	100.883	27.8333	100.624	27.9305	100.516	28.1973	0.0972	0.364
Gallinago solitaria	Solitary Snipe	111.449	34.4093	113.845	36.5946	115.546	38.1529	2.1853	3.7436
Gallinago stenura	Pintail Snipe	113.605	31.0098	114.491	32.2183	114.862	32.8709	1.2085	1.8611
Gallinula chloropus	Common Moorhen	112.011	30.4004	110.458	31.1906	109.408	33.0021	0.7902	2.6017
Gallirallus striatus	Slaty-breasted Rail	112.952	26.2836	112.238	27.8518	111.31	30.817	1.5682	4.5334
Gallus gallus	Red Junglefowl	104.174	33.2076	98.6392	36.5228	102.095	35.6208	3.3152	2.4132
Gampsorhynchus rufulus	White-hooded Babbler	111.421	25.0494	112.146	25.6158	111.916	25.5751	0.5664	0.5257
Garrulax affinis	Black-faced Laughingthrush	106.69	26.7371	106.686	27.8686	105.578	28.1251	1.1315	1.388
Garrulax albogularis	White-throated Laughingthrush	111.262	33.2151	110.643	34.2542	109.295	35.2936	1.0391	2.0785
Garrulax bieti	White-speckled Laughingthrush	101.66	26.3396	99.5821	26.936	99.2606	27.1766	0.5964	0.837
Garrulax caerulatus	Grey-sided Laughingthrush	109.868	26.6868	109.748	27.0576	109.663	27.1623	0.3708	0.4755
Garrulax canorus	Hwamei	114.449	29.5769	114.334	30.3506	113.154	31.4221	0.7737	1.8452
Garrulax chinensis	Black-throated Laughingthrush	106.682	40.4442	107.013	39.7433	107.791	38.481	-0.7009	-1.9632
Garrulax cineraceus	Ashy Lauthingthrush	113.977	35.2148	119.369	40.7279	122.467	43.0667	5.5131	7.8519
Garrulax davidi	Plain Laughingthrush	106.146	36.9369	104.559	37.4697	102.314	37.9512	0.5328	1.0143
Garrulax elliotii	Elliot's Laughingthrush	110.831	34.8763	110.828	35.2104	111.531	36.4165	0.3341	1.5402
Garrulax erythrocephalus	Chestnut-crowned Laughingthrush	99.762	26.8333	99.0912	27.2355	97.8391	28.2121	0.4022	1.3788
Garrulax formosus	Red-winged Laughingthrush	104.363	30.3545	104.784	30.8798	107.024	31.6412	0.5253	1.2867
Garrulax henrici	Brown-cheeked Laughingthrush	103.948	36.2441	103.685	37.1153	105.056	37.883	0.8712	1.6389
Garrulax leucolophus	White-crested Laughingthrush	108.689	42.5447	108.797	42.5145	108.836	42.5676	-0.0302	0.0229
Garrulax lineatus	Streaked Laughingthrush	99.645	25.7699	98.8337	26.2845	97.9734	27.3413	0.5146	1.5714
Garrulax lunulatus	Barred Laughingthrush	107.116	33.606	103.648	35.7927	105.086	37.0496	2.1867	3.4436
Garrulax maesi	Grey Laughingthrush	110.192	39.9564	110.14	39.87	110.555	38.9922	-0.0864	-0.9642
Garrulax maximus	Giant Laughingthrush	102.367	31.4415	102.094	31.9203	101.869	32.4161	0.4788	0.9746
Garrulax merulinus	Spot-breasted Laughingthrush	119.931	44.6079	120.049	44.0467	119.938	43.8198	-0.5612	-0.7881
Garrulax milnei	Red-tailed Laughingthrush	92.6642	35.9543	99.5468	35.0705	103.531	34.5261	-0.8838	-1.4282
Garrulax monileger	Lesser Necklaced Laughingthrush	108.483	41.6115	109.003	40.5711	109.272	39.4954	-1.0404	-2.1161
Garrulax morrisonianus	White-whiskered Laughingthrush	112.246	26.249	114.52	24.7037	113.85	25.0762	-1.5453	-1.1728
Garrulax ocellatus	Spotted Langhingthrush	110.862	32.4358	111.646	33.1359	113.28	34.6795	0.7001	2.2437
Garrulax pectoralis	Greater Necklaced Laughingthrush	114.443	39.8025	114.98	39.2755	116.112	38.4895	-0.527	-1.313
Garrulax perspicillatus	Masked Laughingthrush	93.762	37.9943	96.4432	36.7917	99.3864	36.0041	-1.2026	-1.9902
Garrulax poecilorhynchus	Rusty Laughingthrush	113.265	32.5801	114.82	34.4265	115.133	34.7053	1.8464	2.1252
Garrulax ruficollis	Rufous-necked Laughingthrush	118.485	44.2925	118.773	44.0266	119.529	44.2479	-0.2659	-0.0446
Garrulax sannio	White-browed Laughingthrush	113.618	32.7712	115.131	34.3808	115.769	35.2744	1.6096	2.5032
Garrulax squamatus	Blue-winged Laughingthrush	111.157	28.4138	111.681	29.0508	112.123	29.338	0.637	0.9242
Garrulax striatus	Striated Laughingthrush	100.837	26.3112	100.323	26.7647	99.4099	27.4146	0.4535	1.1034
Garrulax subunicolor	Scaly Laughingthrush	101.58	25.2738	101.62	25.4486	101.276	25.9767	0.1748	0.7029
Garrulax sukatschewi	Snowy-cheeked Laughingthrush	85.7952	34.3607	89.602	33.9695	90.4149	33.9433	-0.3912	-0.4174
Garrulax variegatus	Variegated Laughingthrush	96.3502	37.9448	98.0628	37.6257	98.6917	37.0591	-0.3191	-0.8857
Garrulus glandarius	Eurasian Jay	111.986	29.7807	112.614	30.873	113.678	32.5397	1.0923	2.759
Gavia arctica	Black-throated Diver	118.481	31.7477	119.404	32.4409	120.9	34.0782	0.6932	2.3305
Gavia stellata	Red-throated Diver	115.225	30.2734	111.316	32.7597	108.085	33.875	2.4863	3.6016
Gecinulus grantia	Pale-headed Woodpecker	99.1923	26.448	98.9344	26.2064	99.0299	26.1074	-0.2416	-0.3406
Gelochelidon nilotica	Gull-billed Tern	114.956	32.0267	117.258	32.8636	116.914	32.3989	0.8369	0.3722
Glareola lactea	Small Pratincole	109.93	42.8374	110.069	42.8463	110.375	42.9849	0.0089	0.1475
Glareola maldivarum	Oriental Pratincole	116.081	32.1057	116.306	33.2618	114.986	32.4551	1.1561	0.3494
Glareola pratincola	Collared Pratincole	110.271	31.6609	109.672	32.0723	108.603	33.622	0.4114	1.9611
Glaucidium brodiei	Collared Owlet	111.865	28.1	112.661	29.0582	112.828	29.7068	0.9582	1.6068
Glaucidium cuculoides	Asian Barred Owlet	108.96	28.9378	107.451	30.0505	104.84	32.0586	1.1127	3.1208
Gorsachius magnificus	White-eared Night Heron	112.606	27.6148	113.288	27.2144	114.436	27.1478	-0.4004	-0.467
Gorsachius melanolophus	Malayan Night Heron	111.43	23.3002	112.957	24.6648	113.369	26.2312	1.3646	2.931
Gracula religiosa	Hill Myna	109.169	42.3653	109.293	42.3925	109.536	42.4986	0.0272	0.1333
Gracupica contra	Asian Pied Starling	108.356	41.7434	108.64	41.4567	108.653	41.4884	-0.2867	-0.255
Gracupica nigricollis	Black-collared Starling	106.812	38.9308	108.107	40.3869	105.465	40.2031	1.4561	1.2723
Graminicola bengalensis	Rufous-rumped Grassbird	105.29	37.0515	105.761	36.6181	106.427	36.092	-0.4334	-0.9595
Grandala coelicolor	Grandala	101.364	29.6563	99.938	29.8195	98.0191	30.3727	0.1632	0.7164
Grus grus	Common Crane	109.391	36.1129	107.383	37.0009	104.173	37.3351	0.888	1.2222
Grus japonensis	Red-crowned Crane	122.714	39.4503	126.079	42.3511	129.158	43.3973	2.9008	3.947
Grus leucogeranus	Siberian Crane	115.159	32.1211	115.361	32.7547	115.295	32.6736	0.6336	0.5525
Grus monacha	Hooded Crane	109.475	35.8684	105.489	35.6171	106.391	35.3041	-0.2513	-0.5643
Grus nigricollis	Black-necked Crane	96.8352	32.6374	95.1037	33.2115	94.4072	33.5743	0.5741	0.9369
Grus vipio	White-naped Crane	115.253	31.4459	115.098	32.422	114.792	32.0296	0.9761	0.5837
Gypaetus barbatus	Bearded Vulture	96.7499	34.775	95.1445	35.2617	94.2107	35.6769	0.4867	0.9019
Gyps himalayensis	Himalayan Griffon	104.717	31.3023	103.992	31.3159	102.287	31.9752	0.0136	0.6729
Haematopus ostralegus	Eurasian Oystercatcher	108.363	36.9203	105.814	39.0566	98.863	41.661	2.1363	4.7407
Haematospiza sipahi	Scarlet Finch	101.257	25.2713	101.176	25.5013	100.829	25.9944	0.23	0.7231
Halcyon pileata	Black-capped Kingfisher	111.904	29.6303	111.903	29.8741	111.535	30.1458	0.2438	0.5155
Halcyon smyrnensis	White-throated Kingfisher	112.748	26.2004	112.607	26.417	112.525	26.767	0.2166	0.5666
Haliaeetus albicilla	White-tailed Sea Eagle	106.288	36.4933	108.085	38.8174	109.398	40.0068	2.3241	3.5135
Haliaeetus leucogaster	White-bellied Sea Eagle	103.713	25.2232	102.111	25.8594	104.124	25.2231	0.6362	-0.0001
Harpactes erythrocephalus	Red-headed Trogon	110.184	26.2793	109.891	26.3516	109.688	26.9083	0.0723	0.629
Hemiprocne coronata	Crested Treeswift	113.444	26.4296	113.578	27.0837	113.611	27.4248	0.6541	0.9952
Hemipus picatus	Bar-winged Flycatcher Shrike	105.135	23.6192	105.41	24.0236	106.354	24.3787	0.4044	0.7595
Hemixos castanonotus	Chestnut Bulbul	113.903	25.828	113.674	25.6238	113.408	26.2765	-0.2042	0.4485
Hemixos flavala	Ashy Bulbul	102.94	25.1968	106.406	26.9827	106.947	27.1857	1.7859	1.9889
Heterophasia annectens	Rufous-backed Sibia	107.997	39.2825	108.506	38.2692	108.029	35.6264	-1.0133	-3.6561
Heterophasia auricularis	White-eared Sibia	112.264	27.0384	113.071	26.5999	112.773	26.6901	-0.4385	-0.3483
Heterophasia capistrata	Rufous Sibia	97.4518	27.3769	97.0486	27.4462	96.4495	27.9325	0.0693	0.5556
Heterophasia gracilis	Grey Sibia	116.074	33.5187	115.626	33.5749	115.441	33.6114	0.0562	0.0927
Heterophasia melanoleuca	Black-headed Sibia	108.883	33.262	112.475	36.4254	113.267	34.9981	3.1634	1.7361
Heterophasia picaoides	Long-tailed Sibia	98.94	25.6893	102.125	27.0327	101.376	26.1432	1.3434	0.4539
Heterophasia pulchella	Beautiful Sibia	102.958	34.1862	103.144	34.8451	103.714	36.5603	0.6589	2.3741
Heteroscelus brevipes	Grey-tailed Tattler	116.998	31.1456	117.153	31.0278	116.166	28.5975	-0.1178	-2.5481
Hieraaetus fasciata	Bonelli's Eagle	110.327	31.0045	110.817	29.8372	109.615	29.7955	-1.1673	-1.209
Hieraaetus pennatus	Booted Eagle	101.527	36.5638	102.969	37.6632	102.573	38.9314	1.0994	2.3676
Hierococcyx sparverioides	Large Hawk-Cuckoo	111.22	28.701	111.585	29.3827	111.307	29.775	0.6817	1.074
Himantopus himantopus	Black-winged Stilt	109.871	34.5397	110.002	35.3755	109.614	35.2827	0.8358	0.743
Hippolais caligata	Booted Warbler	88.2373	46.5284	88.7445	46.9514	89.3156	46.9816	0.423	0.4532
Hippolais rama	Sykes's Warbler	108.453	48.4943	93.8233	46.9787	91.0204	47.3094	-1.5156	-1.1849
Hirundapus caudacutus	White-throated Needletail	111.099	31.2634	112.339	33.3131	113.352	36.255	2.0497	4.9916
Hirundapus cochinchinensis	Silver-backed Needletail	107.236	22.3914	106.987	22.5805	105.665	23.0004	0.1891	0.609
Hirundo rustica	Barn Swallow	112.196	30.531	110.906	31.438	110.411	32.9628	0.907	2.4318
Hirundo tahitica	Pacific Swallow	116.031	36.231	115.653	36.0259	114.853	35.81	-0.2051	-0.421
Histrionicus histrionicus	Harlequin Duck	114.167	35.964	114.45	36.4884	114.591	36.4979	0.5244	0.5339
Hodgsonius phaenicuroides	White-bellied Redstart	106.27	31.7429	106.723	33.2462	106.69	34.3067	1.5033	2.5638
Hydrophasianus chirurgus	Pheasant-tailed Jacana	102.424	33.6973	100.569	34.6441	103.17	34.5005	0.9468	0.8032
Hydroprogne caspia	Caspian Tern	114.587	31.0928	113.417	31.7118	111.94	31.3924	0.619	0.2996
Hydrornis nipalensis	Blue-naped Pitta	105.784	22.1878	107.161	22.7941	107.707	23.3834	0.6063	1.1956
Hypogramma hypogrammicum	Purple-naped Sunbird	105.506	21.9027	109.347	20.6082	110.932	19.5369	-1.2945	-2.3658
Hypothymis azurea	Black-naped Monarch	108.617	22.8916	109.208	23.3918	109.524	23.9852	0.5002	1.0936
Hypsipetes leucocephalus	Black Bulbul	112.353	27.3638	113.498	29.8881	113.162	30.2008	2.5243	2.837
Hypsipetes mcclellandii	Mountain Bulbul	113.017	29.9226	113.348	30.8702	113.661	31.6636	0.9476	1.741
Ibidorhyncha struthersii	Ibisbill	105.226	32.8715	107.182	34.0808	107.913	34.4608	1.2093	1.5893
Ichthyaetus relictus	Relict Gull	117.575	31.8597	118.477	32.8125	118.393	33.529	0.9528	1.6693
Ictinaetus malayensis	Black Eagle	111.154	26.0518	110.653	26.374	110.157	26.4725	0.3222	0.4207
Indicator xanthonotus	Yellow-rumped Honeyguide	108.191	37.2095	108.005	37.2939	107.459	37.2275	0.0844	0.018
Iole propinqua	Grey-eyed Bulbul	102.921	23.3589	102.88	23.474	104.153	23.352	0.1151	-0.0069
Irena puella	Asian Fairy Bluebird	106.743	22.3846	106.948	22.3971	106.444	22.5493	0.0125	0.1647
Ithaginis cruentus	Blood Pheasant	101.707	30.1366	101.037	30.468	100.056	30.7884	0.3314	0.6518
Ixobrychus cinnamomeus	Cinnamon Bittern	112.414	27.9884	112.29	29.4062	110.719	30.1927	1.4178	2.2043
Ixobrychus eurhythmus	Schrenck's Bittern	114.791	33.4943	112.761	34.7606	108.583	35.5203	1.2663	2.026
Ixobrychus minutus	Little Bittern	87.7874	43.0329	90.7249	42.1183	93.5317	40.0847	-0.9146	-2.9482
Ixobrychus sinensis	Yellow Bittern	115.083	30.9153	114.395	30.8072	113.047	31.2114	-0.1081	0.2961
Jynx torquilla	Eurasian Wryneck	108.029	37.5292	108.083	37.5457	108.102	37.5522	0.0165	0.023
Ketupa zeylonensis	Brown Fish-owl	108.074	23.0985	108.097	23.747	107.884	24.8208	0.6485	1.7223
Lanius bucephalus	Bull-headed Shrike	114.783	31.8519	115.639	32.5095	116.602	33.0447	0.6576	1.1928
Lanius collurio	Red-backed Shrike	118.962	46.2943	122.31	47.0088	123.585	48.58	0.7145	2.2857
Lanius collurioides	Burmese Shrike	108.939	39.3058	109.009	38.9121	109.116	38.4826	-0.3937	-0.8232
Lanius cristatus	Brown Shrike	113.914	30.0928	111.58	31.4923	110.604	32.5584	1.3995	2.4656
Lanius excubitor	Great Gray Shrike	107.426	31.6205	105.665	33.7869	105.727	35.6659	2.1664	4.0454
Lanius isabellinus	Rufous-tailed Shrike	111.2	36.952	109.734	37.1716	108.731	37.3018	0.2196	0.3498
Lanius minor	Lesser Gray Shrike	89.8415	43.5241	87.5707	45.423	86.7587	45.545	1.8989	2.0209
Lanius schach	Long-tailed Shrike	111.744	27.5792	112.424	29.1261	112.184	29.4067	1.5469	1.8275
Lanius sphenocercus	Chinese Gray Shrike	110.916	36.2177	109.223	38.1015	110.211	39.6545	1.8838	3.4368
Lanius tephronotus	Grey-backed Shrike	102.992	29.3695	102.478	29.5943	101.935	29.9329	0.2248	0.5634
Lanius tigrinus	Tiger Shrike	110.301	29.733	109.606	31.7751	108.563	31.9127	2.0421	2.1797
Larus brunnicephalus	Brown-headed Gull	99.8093	30.9036	99.9817	30.8059	98.4054	31.3266	-0.0977	0.423
Larus canus	Mew Gull	117.919	34.8299	119.02	36.8982	121.503	41.6052	2.0683	6.7753
Larus crassirostris	Black-tailed Gull	117.134	32.7511	117.73	34.1222	118.813	35.7897	1.3711	3.0386
Larus heuglini	Heuglin's Gull	121.222	39.5653	121.122	39.5444	120.421	38.4997	-0.0209	-1.0656
Larus hyperboreus	Glaucous Gull	120.014	39.8091	118.462	39.7052	98.0759	41.4941	-0.1039	1.685
Larus ichthyaetus	Great Black-headed Gull	100.1	34.9552	98.7317	35.7619	99.3915	36.4517	0.8067	1.4965
Larus mongolicus	Mongolian Gull	107.546	35.9589	105.268	37.3567	106.36	37.991	1.3978	2.0321
Larus ridibundus	Black-headed Gull	108.71	32.8709	107.696	33.8345	106.782	35.368	0.9636	2.4971
Larus saundersi	Saunders's Gull	117.076	31.5388	117.901	32.5022	117.414	32.1383	0.9634	0.5995
Larus schistisagus	Slaty-backed Gull	118.148	32.2623	119.415	33.4812	120.452	34.5906	1.2189	2.3283
Larus vegae	Vega Gull	117.448	33.5665	117.288	33.2614	116.269	32.0916	-0.3051	-1.4749
Latoucheornis siemsseni	Slaty Bunting	115.39	38.387	115.921	39.3127	114.312	39.2639	0.9257	0.8769
Leiothrix argentauris	Silver-eared Mesia	109.884	37.0116	109.256	35.427	109.667	33.856	-1.5846	-3.1556
Leiothrix lutea	Red-billed Leiothrix	112.705	31.305	113.362	32.5633	114	33.3278	1.2583	2.0228
Leptopoecile elegans	Crested Tit Warbler	94.5289	38.2137	94.3165	38.541	95.5102	38.8732	0.3273	0.6595
Leptopoecile sophiae	White-browned Tit Warber	112.886	41.4524	110.241	41.2468	107.642	40.6093	-0.2056	-0.8431
Lerwa lerwa	Snow Partridge	96.2583	33.5244	96.8158	33.0078	96.9566	33.1014	-0.5166	-0.423
Leucosticte brandti	Brandt's Mountain Finch	105.278	37.3458	104.02	38.1846	103.384	38.9774	0.8388	1.6316
Leucosticte nemoricola	Plain Mountain Finch	98.8524	32.2611	97.3047	33.7052	95.3711	34.6861	1.4441	2.425
Limicola falcinellus	Broad-billed Sandpiper	116.715	31.3042	116.836	31.248	116.627	30.523	-0.0562	-0.7812
Limnodromus semipalmatus	Asian Dowitcher	116.753	32.2262	116.916	32.1597	116.701	31.4951	-0.0665	-0.7311
Limosa lapponica	Bar-tailed Godwit	117.179	31.5714	116.567	30.7288	115.764	29.7144	-0.8426	-1.857
Limosa limosa	Black-tailed Godwit	115.277	33.0189	114.141	35.1465	111.512	35.443	2.1276	2.4241
Liocichla omeiensis	Emei Shan Liocichla	104.88	26.6496	103.157	27.7584	104.064	26.8852	1.1088	0.2356
Liocichla phoenicea	Crimson-winged Liocichla	115.451	36.1556	119.854	39.8111	120.111	39.8934	3.6555	3.7378
Liocichla steerii	Taiwan Liocichla	115.465	22.8614	115.325	22.634	115.317	22.6595	-0.2274	-0.2019
Locustella certhiola	Rusty-rumped Warbler	109.165	35.4146	111.161	39.9823	111.989	42.8682	4.5677	7.4536
Locustella lanceolata	Lanceolated Warbler	116.256	32.1481	116.4	32.6297	116.895	33.4278	0.4816	1.2797
Locustella luscinioides	Savi's Warbler	117.117	46.382	117.706	46.9908	117.692	47.6703	0.6088	1.2883
Locustella naevia	Grasshopper Warbler	113.13	39.9471	113.224	40.4597	113.525	40.5478	0.5126	0.6007
Locustella ochotensis	Middendorff 's Warbler	117.582	33.0318	117.599	32.9813	117.564	32.9757	-0.0505	-0.0561
Locustella pleskei	Pleske's Warbler	102.503	38.3571	102.071	38.8192	101.655	39.1286	0.4621	0.7715
Lonchura punctulata	Scaly-breasted Munia	112.152	25.6481	112.244	26.7131	109.598	28.496	1.065	2.8479
Lonchura striata	White-rumped Munia	110.15	32.0931	109.946	33.4014	110.717	34.8826	1.3083	2.7895
Lophophorus impejanus	Himalayan Monal	97.5654	27.9435	97.0064	27.9269	96.4453	28.163	-0.0166	0.2195
Lophophorus lhuysii	Chinese Monal	93.6134	37.3463	92.9162	37.2819	94.0377	35.6557	-0.0644	-1.6906
Lophophorus sclateri	Sclater's Monal	106.085	24.3052	108.034	24.2411	111.579	23.6728	-0.0641	-0.6324
Lophotriorchis kienerii	Rufous-bellied Eagle	100.859	38.9719	100.853	38.9683	100.609	38.964	-0.0036	-0.0079
Lophura leucomelanos	Kalij Pheasant	97.2334	27.3158	97.2908	27.4557	96.9854	28.0175	0.1399	0.7017
Lophura nycthemera	Silver Pheasant	111.768	25.3291	111.244	25.4098	111.159	25.8963	0.0807	0.5672
Lophura swinhoii	Swinhoe's Pheasant	121.399	24.4183	121.413	24.4395	121.455	24.4663	0.0212	0.048
Loxia curvirostra	Red Crossbill	103.983	34.728	104.067	35.4041	104.27	35.9461	0.6761	1.2181
Luscinia brunnea	Indian Blue Robin	103.97	34.5058	102.797	35.8511	103.6	37.123	1.3453	2.6172
Luscinia calliope	Siberian Rubythroat	112.137	30.9735	112.805	31.4229	112.589	32.2175	0.4494	1.244
Luscinia cyane	Siberian Blue Robin	115.687	32.0303	116.102	32.7636	116.873	33.9526	0.7333	1.9223
Luscinia megarhynchos	Common Nightingale	104.417	33.9907	99.1517	37.4857	90.9789	42.3284	3.495	8.3377
Luscinia pectardens	Firethroat	90.7724	37.0105	92.1556	36.6199	94.7036	36.3983	-0.3906	-0.6122
Luscinia ruficeps	Rufous-headed Robin	85.5715	39.879	86.7785	40.2544	86.9663	39.6025	0.3754	-0.2765
Luscinia sibilans	Rufous-tailed Robin	115.526	29.5954	116.278	31.1833	116.437	31.0584	1.5879	1.463
Luscinia svecica	Bluethroat	107.465	33.3807	107.549	34.8391	106.707	35.3517	1.4584	1.971
Macronous gularis	Striped Tit-Babbler	105.007	23.1166	105.734	23.2748	106.485	23.9566	0.1582	0.84
Macropygia unchall	Barred Cuckoo Dove	110.123	24.2991	110.784	24.8608	110.623	25.2954	0.5617	0.9963
Megaceryle lugubris	Crested Kingfisher	112.247	31.1606	112.655	31.8424	112.377	32.1651	0.6818	1.0045
Megalaima asiatica	Blue-throated Barbet	112.045	29.2584	110.644	31.9251	108.945	34.1818	2.6667	4.9234
Megalaima australis	Blue-eared Barbet	107.559	21.4166	107.3	22.106	104.663	25.3707	0.6894	3.9541
Megalaima franklinii	Golden-throated Barbet	108.024	37.9398	109.291	37.5437	109.471	37.04	-0.3961	-0.8998
Megalaima haemacephala	Coopersmith Barbet	117.973	39.54	118.09	39.2227	118.206	39.3676	-0.3173	-0.1724
Megalaima nuchalis	Taiwan Barbet	106.888	38.7557	107.343	38.7329	108.961	38.8479	-0.0228	0.0922
Megalaima oorti	Black-browed Barbet	110.826	32.2304	103.354	34.0012	100.601	36.0497	1.7708	3.8193
Megalaima virens	Great Barbet	110.175	25.6917	110.096	26.7785	110.05	27.1422	1.0868	1.4505
Megalurus palustris	Striated Grassbird	110.684	41.5611	110.593	41.421	110.866	41.4289	-0.1401	-0.1322
Megalurus pryeri	Marsh Grassbird	117.27	32.2731	117.95	32.897	119.799	35.185	0.6239	2.9119
Melanitta fusca	Velvet Scoter	115.28	33.5798	116.314	33.372	115.136	31.0074	-0.2078	-2.5724
Melanochlora sultanea	Sultan Tit	108.999	22.8911	109.677	23.5645	108.601	24.4872	0.6734	1.5961
Melanocorypha bimaculata	Bimaculated Lark	108.654	29.8902	108.082	30.3615	107.535	31.3564	0.4713	1.4662
Melanocorypha maxima	Tibetan Lark	98.5365	34.0893	98.032	34.4708	96.5442	34.6996	0.3815	0.6103
Melanocorypha mongolica	Mongolian Lark	105.127	36.6173	104.774	37.0304	102.376	36.8047	0.4131	0.1874
Melophus lathami	Crested Bunting	108.643	26.6033	110.057	28.6088	106.964	31.5006	2.0055	4.8973
Mergellus albellus	Smew	97.3972	34.1664	96.684	35.2272	96.1215	35.8116	1.0608	1.6452
Mergus merganser	Common Merganser	107.844	34.6513	108.136	35.9954	109.014	37.8671	1.3441	3.2158
Mergus serrator	Red-breasted Merganser	115.989	33.4073	116.997	33.9562	117.165	33.3868	0.5489	-0.0205
Mergus squamatus	Scaly-sided Merganser	116.16	31.7985	116.026	32.3113	115.479	32.1891	0.5128	0.3906
Merops apiaster	European Bee-eater	108.313	31.8271	107.944	32.2419	106.045	33.8765	0.4148	2.0494
Merops leschenaulti	Chestnut-headed Bee-eater	112.979	26.0623	112.839	26.61	112.682	26.7867	0.5477	0.7244
Merops orientalis	Little Green Bee-eater	109.749	42.2316	109.935	41.9587	110.035	41.9471	-0.2729	-0.2845
Merops philippinus	Blue-tailed Bee-eater	106.876	38.5899	107.288	38.545	107.076	37.9886	-0.0449	-0.6013
Merops viridis	Blue-throated Bee-eater	116.352	29.2817	116.727	29.8187	116.698	30.6755	0.537	1.3938
Microhierax caerulescens	Collared Falconet	96.8734	27.3675	97.1738	26.9048	98.1449	26.2019	-0.4627	-1.1656
Microhierax melanoleucus	Pied Falconet	104.43	23.1013	103.875	27.7759	98.6855	32.137	4.6746	9.0357
Microscelis amaurotis	Brown-eared Bulbul	114.103	32.1002	116.018	34.5981	119.841	38.5228	2.4979	6.4226
Milvus migrans	Black Kite	106.015	31.8179	106.021	31.848	105.275	32.3868	0.0301	0.5689
Minla cyanouroptera	Blue-winged Siva	117.499	38.4002	116.626	38.1539	112.93	38.2132	-0.2463	-0.187
Minla ignotincta	Red-tailed Minla	106.455	25.5351	105.738	26.1901	104.448	26.1726	0.655	0.6375
Minla strigula	Bar-throated Minla	107.37	24.8594	108.18	25.0704	105.525	25.5146	0.211	0.6552
Monticola gularis	White-throated Rock Thrush	116.766	32.7565	116.231	32.6467	115.912	32.4063	-0.1098	-0.3502
Monticola rufiventris	Chestnut-bellied Rock Thrush	115.166	39.1623	114.001	37.931	113.469	36.4986	-1.2313	-2.6637
Monticola saxatilis	Common Rock Thrush	89.1937	42.7686	89.3414	42.7652	89.7604	42.2019	-0.0034	-0.5667
Monticola solitarius	Blue Rock Thrush	110.527	29.7985	110.677	30.0348	110.608	30.4445	0.2363	0.646
Montifringilla adamsi	Black-winged Snowfinch	100.885	32.6366	100.96	33.4582	101.001	33.7792	0.8216	1.1426
Montifringilla henrici	Tibetan Snowfinch	109.851	42.4242	113.7	43.1395	117.838	44.499	0.7153	2.0748
Montifringilla nivalis	White-winged Snowfinch	112.926	39.9369	112.481	40.5439	112.972	41.037	0.607	1.1001
Motacilla alba	White Wagtail	111.244	29.4592	109.821	30.3093	108.494	31.3663	0.8501	1.9071
Motacilla cinerea	Gray Wagtail	110.371	29.0787	109.76	30.3672	108.696	31.3286	1.2885	2.2499
Motacilla citreola	Citrine Wagtail	102.415	33.6506	101.064	34.5019	101.49	35.4535	0.8513	1.8029
Motacilla flava	Yellow Wagtail	109.324	31.4798	108.916	31.8494	108.165	32.9769	0.3696	1.4971
Motacilla lugens	Black-backed Wagtail	116.171	30.8655	116.424	31.4441	116.711	31.6647	0.5786	0.7992
Moupinia poecilotis	Rufous-tailed Babbler	98.3704	28.0888	96.367	28.4499	94.3633	28.9944	0.3611	0.9056
Muscicapa dauurica	Asian Brown Flycatcher	114.018	29.909	113.531	30.0447	114.016	31.5441	0.1357	1.6351
Muscicapa ferruginea	Ferruginous Flycatcher	114.296	36.9956	114.177	37.4572	114.361	37.6496	0.4616	0.654
Muscicapa griseisticta	Grey-streaked Flycatcher	111.479	31.1578	110.446	31.7256	110.689	31.1996	0.5678	0.0418
Muscicapa muttui	Brown-breasted Flycatcher	116.537	35.9913	116.047	35.1403	115.903	34.7213	-0.851	-1.27
Muscicapa sibirica	Dark-sided Flycatcher	110.304	29.9805	110.355	31.0594	111.303	32.3203	1.0789	2.3398
Muscicapa striata	Spotted Flycatcher	105.275	48.1954	100.937	48.5079	90.4218	46.8751	0.3125	-1.3203
Muscicapella hodgsoni	Pygmy Blue Flycatcher	102.761	23.6264	102.401	23.958	101.842	24.3316	0.3316	0.7052
Mycerobas affinis	Collared Grosbeak	101.884	29.5309	100.947	29.5472	100.427	30.4155	0.0163	0.8846
Mycerobas carnipes	White-winged Grosbeak	100.043	32.3391	98.3128	33.5947	96.3628	34.7793	1.2556	2.4402
Mycerobas melanozanthos	Spot-winged Grosbeak	103.144	24.6884	103.357	24.7824	102.201	25.359	0.094	0.6706
Myophonus caeruleus	Blue Whistling Thrush	109.819	27.8364	110.434	29.0525	109.53	30.2993	1.2161	2.4629
Myophonus insularis	Taiwan Whistling Thrush	119.083	24.739	119.163	24.6864	119.135	24.7148	-0.0526	-0.0242
Myzornis pyrrhoura	Fire-tailed Mysornis	101.625	25.4035	101.548	25.6194	100.209	26.6377	0.2159	1.2342
Napothera brevicaudata	Streaked Wren Babbler	117.005	39.5635	116.564	39.4887	115.099	38.9575	-0.0748	-0.606
Napothera crispifrons	Limestone Wren Babbler	113.393	28.1471	113.603	28.6068	113.987	29.0411	0.4597	0.894
Napothera epilepidota	Eyebrowed Wren Babbler	113.42	29.4411	113.601	30.2493	112.781	28.2273	0.8082	-1.2138
Netta rufina	Red-crested Pochard	100.381	38.5819	100.909	39.4605	102.269	39.8735	0.8786	1.2916
Nettapus coromandelianus	Cotton Pygmy Goose	107.322	34.5008	104.723	35.6144	109.704	36.2215	1.1136	1.7207
Niltava davidi	Fujian Niltava	106.396	28.144	110.309	29.4184	111.717	30.2478	1.2744	2.1038
Niltava grandis	Large Niltava	107.059	28.0161	108.115	28.9051	108.862	29.0534	0.889	1.0373
Niltava macgrigoriae	Small Niltava	102.814	28.8257	106.807	30.8565	108.589	31.2738	2.0308	2.4481
Niltava sundara	Rufous-bellied Niltava	110.284	33.8318	112.173	36.2359	113.356	35.5094	2.4041	1.6776
Niltava vivida	Vivid Niltava	107.399	24.594	107.34	24.5717	107.23	24.6832	-0.0223	0.0892
Ninox scutulata	Brown Hawk Owl	115.026	30.9312	117.096	33.4112	119.116	35.6791	2.48	4.7479
Nipponia nippon	Asian Crested Ibis	83.3373	39.5539	78.7833	39.4527	79.3508	36.9137	-0.1012	-2.6402
Nucifraga caryocatactes	Spotted Nutcracker	106.416	31.1101	105.947	32.0969	105.853	33.1908	0.9868	2.0807
Numenius arquata	Eurasian Curlew	113.535	35.1587	115.356	36.4518	116.775	35.072	1.2931	-0.0867
Numenius madagascariensis	Far Eastern Curlew	117.339	32.6482	114.861	31.5415	110.572	31.7653	-1.1067	-0.8829
Numenius minutus	Little Curlew	117.362	32.6282	117.498	32.4032	117.376	31.6998	-0.225	-0.9284
Numenius phaeopus	Whimbrel	116.775	32.2338	117.26	32.4957	116.668	31.333	0.2619	-0.9008
Nycticorax nycticorax	Black-crowned Night Heron	114.202	30.2096	114.156	30.6294	113.658	30.818	0.4198	0.6084
Nyctyornis athertoni	Blue-bearded Bee-eater	104.737	25.9306	106.606	26.4108	108.978	27.0249	0.4802	1.0943
Oenanthe deserti	Desert Wheatear	86.9838	43.1129	87.1126	43.3154	87.7434	42.7607	0.2025	-0.3522
Oenanthe isabellina	Isabelline Wheatear	100.237	38.9207	99.0615	39.5128	98.0337	39.4656	0.5921	0.5449
Oenanthe oenanthe	Northern Wheatear	91.2279	44.0899	93.2511	45.547	87.2045	44.4105	1.4571	0.3206
Oenanthe pleschanka	Pied Wheatear	94.4019	41.4725	93.3694	41.6123	92.5928	41.2514	0.1398	-0.2211
Onychoprion anaethetus	Bridled Tern	116.167	30.3745	117.498	31.0566	117.372	31.0271	0.6821	0.6526
Onychostruthus taczanowskii	White-rumped Snowfinch	98.2978	33.4111	97.3473	33.6259	96.6156	34.3373	0.2148	0.9262
Oriolus chinensis	Black-naped Oriole	113.012	30.9701	112.918	31.1493	112.663	31.3477	0.1792	0.3776
Oriolus oriolus	Eurasian Golden Oriole	107.193	31.1428	107.695	30.9841	106.783	31.5048	-0.1587	0.362
Oriolus tenuirostris	Slender-billed Oriole	102.775	23.9395	103.321	23.8872	104.121	23.8545	-0.0523	-0.085
Oriolus traillii	Maroon Oriole	100.342	24.4351	100.906	24.4076	101.667	24.4087	-0.0275	-0.0264
Orthotomus atrogularis	Dark-necked Tailorbird	101.303	21.7759	101.206	21.7018	101.165	21.6845	-0.0741	-0.0914
Orthotomus cuculatus	Mountain Tailorbird	107.191	24.0304	109.478	24.2978	110.394	24.4315	0.2674	0.4011
Orthotomus sutorius	Common Tailorbird	110.325	23.9347	112.426	27.6216	112.174	29.9893	3.6869	6.0546
Otis tarda	Great Bustard	113.502	39.6166	110.258	42.0537	111.78	43.0642	2.4371	3.4476
Otus lettia	Collared Scops Owl	112.211	26.8781	112.406	28.6677	111.779	29.0958	1.7896	2.2177
Otus scops	Eurasian Scops Owl	91.738	41.4245	88.1287	44.0122	85.8444	44.7921	2.5877	3.3676
Otus spilocephalus	Mountain Scops Owl	107.643	22.8284	108.523	23.0737	108.42	23.2656	0.2453	0.4372
Otus sunia	Oriental Scops Owl	114.067	32.2561	114.065	33.9801	114.333	34.0314	1.724	1.7753
Oxyura leucocephala	White-headed Duck	92.3149	40.7566	88.7776	43.3668	91.9712	41.412	2.6102	0.6554
Pandion haliaetus	Osprey	111.242	31.8184	111.215	32.3402	112.103	33.7577	0.5218	1.9393
Panurus biarmicus	Bearded Reedling	99.8738	41.1104	97.7917	42.2867	99.7932	43.6027	1.1763	2.4923
Paradoxornis alphonsianus	Ashy-throated Parrotbill	112.927	35.6099	110.529	36.1246	109.462	35.9042	0.5147	0.2943
Paradoxornis atrosuperciliaris	Lesser Rufous-headed Parrotbill	97.3665	26.9883	97.2562	26.8217	98.2105	26.8433	-0.1666	-0.145
Paradoxornis brunneus	Brown-winged Parrotbill	113	26.9517	112.627	27.2085	112.429	27.3347	0.2568	0.383
Paradoxornis conspicillatus	Spectacled Parrotbill	109.432	34.7763	109.568	35.6677	109.903	36.7144	0.8914	1.9381
Paradoxornis davidianus	Short-tailed Parrotbill	117.06	29.0745	116.793	29.8719	116.306	28.1329	0.7974	-0.9416
Paradoxornis fulvifrons	Fulvous Parrotbill	110.733	28.6077	110.891	28.7718	111.23	29.168	0.1641	0.5603
Paradoxornis gularis	Grey-headed Parrotbill	112.122	28.7863	110.345	31.4591	111.474	32.6635	2.6728	3.8772
Paradoxornis guttaticollis	Spot-breasted Parrotbill	109.69	31.721	111.921	33.0743	112.918	33.0592	1.3533	1.3382
Paradoxornis heudei	Reed Parrotbill	115.044	35.1714	110.344	37.7528	105.184	40.7139	2.5814	5.5425
Paradoxornis nipalensis	Black-throated Parrotbill	103.201	24.163	103.206	24.4027	103.633	24.879	0.2397	0.716
Paradoxornis paradoxus	Three-toed Parrotbill	106.396	28.1995	105.761	29.5313	105.191	31.1123	1.3318	2.9128
Paradoxornis ruficeps	Rufous-headed Parrotbill	108.637	41.9945	108.768	41.9446	108.903	41.9703	-0.0499	-0.0242
Paradoxornis unicolor	Brown Parrotbill	107.32	30.1162	108.919	31.8081	110.122	32.5437	1.6919	2.4275
Paradoxornis verreauxi	Golden Parrotbill	110.288	27.0674	111.769	27.9413	112.115	26.7373	0.8739	-0.3301
Paradoxornis webbianus	Vinous-throated Parrotbill	113.92	31.6466	114.503	32.3342	114.216	31.8243	0.6876	0.1777
Paradoxornis zappeyi	Grey-hooded Parrotbill	103.625	31.3621	104.611	31.7839	105.625	30.9002	0.4218	-0.4619
Parus ater	Coal Tit	109.2	32.842	110.11	34.8993	110.534	35.8052	2.0573	2.9632
Parus bokharensis	Turkestan Tit	108.974	30.8697	108.727	31.0163	108.361	31.4737	0.1466	0.604
Parus cyanus	Azure Tit	88.6822	42.1187	89.9903	41.6694	94.1952	40.4727	-0.4493	-1.646
Parus dichrous	Grey-crested Tit	107.556	32.8842	107.799	33.7831	108.294	35.0195	0.8989	2.1353
Parus holsti	Yellow Tit	112.117	27.8516	111.979	27.8622	111.519	27.9029	0.0106	0.0513
Parus major	Great Tit	111.161	29.5602	110.277	30.3246	109.108	31.6467	0.7644	2.0865
Parus monticolus	Green-backed Tit	114.839	35.7852	114.81	35.7875	114.986	35.453	0.0023	-0.3322
Parus palustris	Marsh Tit	113.195	36.4193	115.505	39.2266	115.532	40.5438	2.8073	4.1245
Parus rubidiventris	Rufous-vented Tit	110.303	28.8761	110.141	29.8193	109.452	30.8211	0.9432	1.945
Parus songarus	Songar Tit	111.844	37.8202	110.916	40.0926	110.275	40.7439	2.2724	2.9237
Parus spilonotus	Yellow-cheeked Tit	110.428	25.5551	110.834	26.5643	110.903	27.2728	1.0092	1.7177
Parus superciliosus	White-browed Tit	108.297	37.497	108.619	37.704	107.719	37.3669	0.207	-0.1301
Parus varius	Varied Tit	109.219	30.1786	111.837	34.0392	111.8	35.2942	3.8606	5.1156
Parus venustulus	Yellow-bellied Tit	112.235	31.2468	112.64	31.9986	112.182	31.5463	0.7518	0.2995
Passer ammodendri	Saxaul Sparrow	88.4491	41.2295	88.3742	41.2211	88.9055	41.2047	-0.0084	-0.0248
Passer domesticus	House Sparrow	107.337	33.2512	106.903	33.8737	105.47	34.5207	0.6225	1.2695
Passer hispaniolensis	Spanish Sparrow	109.658	30.6289	108.948	31.1706	108.105	32.2169	0.5417	1.588
Passer montanus	Eurasian Tree Sparrow	112.187	30.6345	109.948	31.4517	107.24	33.0185	0.8172	2.384
Passer rutilans	Russet Sparrow	111.229	30.8318	113.036	32.7337	113.645	33.6969	1.9019	2.8651
Pastor roseus	Rosy Starling	85.5433	44.6466	85.1803	44.9279	84.8859	44.7897	0.2813	0.1431
Pavo muticus	Green Peafowl	102.695	23.4112	102.812	23.3539	102.556	23.4539	-0.0573	0.0427
Pelecanus crispus	Dalmatian Pelican	112.363	32.8183	111.013	34.4825	111.651	34.8713	1.6642	2.053
Pellorneum albiventre	Spot-throated Babbler	108.804	23.5766	109.986	24.0589	109.635	24.0901	0.4823	0.5135
Pellorneum ruficeps	Puff-throated Babbler	116.255	35.6653	116.27	35.2826	116.411	34.9205	-0.3827	-0.7448
Pellorneum tickelli	Buff-breasted Babbler	113.985	27.6066	113.78	27.8784	113.386	28.0878	0.2718	0.4812
Perdix dauurica	Daurian Partridge	100.462	35.0462	99.6472	35.6716	97.4776	35.6914	0.6254	0.6452
Perdix hodgsoniae	Tibetan Partridge	99.282	32.6732	100.152	33.713	100.031	34.8929	1.0398	2.2197
Pericrocotus brevirostris	Short-billed Minivet	107.005	38.9547	107.02	38.5306	107.064	38.2073	-0.4241	-0.7474
Pericrocotus cantonensis	Swinhoe's Minivet	115.259	32.1905	115.867	34.3666	116.68	37.1844	2.1761	4.9939
Pericrocotus divaricatus	Ashy Minivet	114.996	30.8548	115.392	31.9075	117	33.399	1.0527	2.5442
Pericrocotus ethologus	Long-tailed Minivet	106.174	30.0398	107.3	30.5922	109.139	30.8122	0.5524	0.7724
Pericrocotus flammeus	Scarlet Minivet	108.941	23.7688	110.451	25.0772	112.039	28.3579	1.3084	4.5891
Pericrocotus roseus	Rosy Minivet	105.227	27.2436	107.939	28.6065	110.098	28.6431	1.3629	1.3995
Pericrocotus solaris	Grey-chinned Minivet	111.572	24.9937	112.214	25.3299	112.528	25.792	0.3362	0.7983
Perisoreus infaustus	Siberian Jay	123.371	49.957	122.931	50.9694	122.362	51.2992	1.0124	1.3422
Perisoreus internigrans	Sichuan Jay	99.5309	31.6283	100.294	31.4994	100.346	32.0956	-0.1289	0.4673
Pernis ptilorhyncus	Oriental Honey Buzzard	110.901	29.5282	110.837	29.9806	110.305	31.1519	0.4524	1.6237
Petronia petronia	Rock Sparrow	93.5286	39.4168	93.3811	39.55	93.2497	39.4814	0.1332	0.0646
Phaenicophaeus tristis	Green-billed Malkoha	121.254	42.7586	121.575	42.9498	118.576	41.2274	0.1912	-1.5312
Phalacrocorax carbo	Great Cormorant	110.814	31.7655	108.634	33.5557	107.259	35.3758	1.7902	3.6103
Phalacrocorax niger	Little Cormorant	122.142	44.1789	121.755	43.8604	121.684	43.8849	-0.3185	-0.294
Phalacrocorax pelagicus	Pelagic Cormorant	104.957	33.3707	102.717	34.4412	103.447	34.0951	1.0705	0.7244
Phalaropus lobatus	Red-necked Phalarope	108.308	31.2148	107.638	31.7044	107.48	31.4793	0.4896	0.2645
Phasianus colchicus	Common Pheasant	113.394	32.5737	112.988	33.609	111.804	34.6371	1.0353	2.0634
Philomachus pugnax	Ruff	111.654	33.8128	112.129	34.9915	112.622	35.5049	1.1787	1.6921
Phoenicopterus ruber	Greater Flamingo	113.568	34.1281	115.156	35.8404	117.848	38.8788	1.7123	4.7507
Phoenicurus auroreus	Daurian Redstart	112.017	29.9783	112.107	30.4008	111.755	31.1359	0.4225	1.1576
Phoenicurus caeruleocephala	Blue-capped Redstart	112.741	34.0586	112.788	34.4166	112.719	34.8143	0.358	0.7557
Phoenicurus erythrogastrus	White-winged Redstart	95.3345	36.727	94.2589	37.2612	94.8693	37.1738	0.5342	0.4468
Phoenicurus erythronotus	Eversmann's Redstart	111.836	35.6615	110.711	36.5647	109.149	36.8532	0.9032	1.1917
Phoenicurus frontalis	Blue-fronted Redstart	104.681	30.3466	108.601	30.9277	109.306	30.689	0.5811	0.3424
Phoenicurus hodgsoni	Hodgson's Redstart	109.3	32.5753	109.833	32.6306	109.933	32.8034	0.0553	0.2281
Phoenicurus ochruros	Black Redstart	99.6956	35.4621	98.1165	36.1384	97.0579	36.5187	0.6763	1.0566
Phoenicurus phoenicurus	Common Redstart	87.5682	43.7787	86.555	45.0458	85.7198	44.9326	1.2671	1.1539
Phoenicurus schisticeps	White-throated Redstart	106.009	33.4285	106.213	33.9959	106.237	34.7485	0.5674	1.32
Phylloscopus affinis	Tickell's Leaf Warbler	107.098	37.366	107.186	37.3891	107.294	37.3939	0.0231	0.0279
Phylloscopus armandii	Yellow-streaked Warbler	108.323	34.1753	108.98	34.9246	108.672	35.1213	0.7493	0.946
Phylloscopus borealis	Arctic Warbler	112.966	29.9758	112.741	30.2875	112.062	30.5615	0.3117	0.5857
Phylloscopus cantator	Yellow-vented Warbler	102.59	34.4256	104.134	34.8936	106.623	36.3866	0.468	1.961
Phylloscopus chloronotus	Lemon-rumped Warbler	106.391	38.9377	106.534	38.8062	107.089	38.0761	-0.1315	-0.8616
Phylloscopus collybita	Common Chiffchaff	95.909	39.2649	90.6639	42.5069	90.7831	41.9392	3.242	2.6743
Phylloscopus coronatus	Eastern Crowned Warbler	114.529	30.6292	114.252	30.9869	113.592	30.5222	0.3577	-0.107
Phylloscopus davisoni	White-tailed Warbler	101.152	26.0649	97.9078	28.2192	106.17	26.0841	2.1543	0.0192
Phylloscopus emeiensis	Emei Leaf Warbler	111.145	26.9775	110.821	26.9162	110.322	26.8323	-0.0613	-0.1452
Phylloscopus forresti	Sichuan Leaf Warbler	114.046	37.619	113.977	37.75	114.065	37.8165	0.131	0.1975
Phylloscopus fuscatus	Dusky Warbler	112.007	29.191	111.976	29.594	111.16	30.441	0.403	1.25
Phylloscopus griseolus	Sulphur-bellied Warbler	106.209	32.5749	106.441	32.4387	105.05	33.397	-0.1362	0.8221
Phylloscopus hainanus	Hainan Leaf Warbler	97.3943	27.9732	97.7887	27.8455	97.7227	28.2135	-0.1277	0.2403
Phylloscopus humei	Hume's Leaf Warbler	109.537	33.1938	109.888	33.629	109.752	34.3909	0.4352	1.1971
Phylloscopus inornatus	Yellow-browed Warbler	113.254	28.7479	113.107	29.6067	112.443	29.7969	0.8588	1.049
Phylloscopus kansuensis	Gansu Leaf Warbler	108.237	29.966	108.739	30.5318	108.334	30.9302	0.5658	0.9642
Phylloscopus maculipennis	Ashy-throated Warbler	113.332	31.4963	113.949	32.511	114.803	33.4131	1.0147	1.9168
Phylloscopus magnirostris	Large-billed Leaf Warbler	107.765	31.8597	107.386	32.3199	106.82	32.6645	0.4602	0.8048
Phylloscopus occisinensis	Alpine Leaf Warbler	104.081	30.3173	104.129	30.4865	104.051	30.6177	0.1692	0.3004
Phylloscopus plumbeitarsus	Two-barred Warbler	115.304	31.6831	114.693	32.0121	114.113	32.7219	0.329	1.0388
Phylloscopus proregulus	Pallas's Leaf Warbler	111.541	29.2082	111.687	29.6997	111.894	30.3207	0.4915	1.1125
Phylloscopus pulcher	Buff-barred Warbler	102.144	27.9625	102.895	28.0103	106.239	28.9811	0.0478	1.0186
Phylloscopus reguloides	Blyth's Leaf Warbler	113.929	35.7356	113.538	35.7431	113.342	35.417	0.0075	-0.3186
Phylloscopus ricketti	Sulphur-breasted Warbler	112.097	32.3157	112.743	32.9075	113.358	32.7357	0.5918	0.42
Phylloscopus schwarzi	Radde's Warbler	114.286	31.3801	113.938	32.282	114.062	33.0924	0.9019	1.7123
Phylloscopus subaffinis	Buff-throated Warbler	106.442	29.1946	107.073	30.4793	106.109	30.7764	1.2847	1.5818
Phylloscopus tenellipes	Pale-legged Warbler	115.596	29.3556	115.993	30.9541	115.854	30.8109	1.5985	1.4553
Phylloscopus trochiloides	Greenish Warbler	104.752	32.3764	103.968	32.5977	104.325	32.8149	0.2213	0.4385
Pica pica	Common Magpie	113.68	31.9893	112.181	33.0453	110.84	34.6386	1.056	2.6493
Picoides tridactylus	Three-toed Woodpecker	112.721	35.9598	112.042	36.2859	112.112	36.6514	0.3261	0.6916
Picumnus innominatus	Speckled Piculet	110.363	27.6596	110.157	28.3833	109.554	28.7565	0.7237	1.0969
Picus canus	Grey-headed Woodpecker	111.443	32.3486	110.995	33.4529	111.486	34.4611	1.1043	2.1125
Picus chlorolophus	Lesser Yellownape	103.225	37.3747	109.08	31.1305	109.821	29.0268	-6.2442	-8.3479
Picus flavinucha	Greater Yellownape	113.928	41.2742	118.977	42.055	121.733	43.7002	0.7808	2.426
Pinicola subhimachala	Crimson-browed Rosefinch	99.4977	35.457	100.443	36.2976	100.72	36.7921	0.8406	1.3351
Pitta brachyura	Indian Pitta	102.546	31.5674	103.552	33.408	104.25	34.0543	1.8406	2.4869
Pitta nympha	Fairy Pitta	113.842	27.7663	112.689	28.2809	111.548	29.0266	0.5146	1.2603
Platalea leucorodia	White Spoonbill	115.483	32.5099	114.657	33.999	113.346	35.0486	1.4891	2.5387
Platalea minor	Black-faced Spoonbill	111.187	32.8293	111.298	32.1594	111.84	30.1368	-0.6699	-2.6925
Plectrophenax nivalis	Snow Bunting	124.16	49.4949	123.246	50.3841	119.557	49.8267	0.8892	0.3318
Ploceus philippinus	Baya Weaver	117.292	42.3809	117.192	41.8264	117.229	41.8194	-0.5545	-0.5615
Pluvialis fulva	Pacific Golden Plover	115.123	31.3542	116.436	32.5476	116.022	33.4469	1.1934	2.0927
Pluvialis squatarola	Grey Plover	115.549	31.6362	115.723	31.8393	112.602	31.5327	0.2031	-0.1035
Pnoepyga albiventer	Scaly-breasted Wren Babbler	106.397	34.5503	107.619	34.6797	107.038	33.9648	0.1294	-0.5855
Pnoepyga pusilla	Pygmy Wren Babbler	112.788	31.7193	113.253	32.7583	112.646	33.7538	1.039	2.0345
Podiceps auritus	Horned Grebe	108.618	36.3336	106.092	39.0792	105.347	40.4276	2.7456	4.094
Podiceps cristatus	Great Crested Grebe	109.437	33.2986	107.75	35.7008	106.679	37.2891	2.4022	3.9905
Podiceps grisegena	Red-necked Grebe	110.583	31.8181	110.987	32.3902	111.043	32.1827	0.5721	0.3646
Podiceps nigricollis	Black-necked Grebe	109.121	35.7669	109.985	38.498	110.02	40.7865	2.7311	5.0196
Podoces biddulphi	Xinjiang Ground Jay	100.495	34.5093	103.063	34.2584	104.163	34.4249	-0.2509	-0.0844
Podoces hendersoni	Mongolian Ground Jay	89.7638	39.0281	90.0619	39.1307	90.3711	38.897	0.1026	-0.1311
Polyplectron bicalcaratum	Grey Peacock Pheasant	113.056	26.5148	112.659	27.0838	112.39	27.2034	0.569	0.6886
Polyplectron katsumatae	Hainan Peacock-pheasant	103.645	36.7323	103.542	36.9142	103.439	37.1169	0.1819	0.3846
Pomatorhinus erythrocnemis	Spot-breasted Scimitar-Babbler	109.312	28.604	109.682	28.5729	108.505	29.9317	-0.0311	1.3277
Pomatorhinus ferruginosus	Coral-billed Scimitar Babbler	112.256	37.9964	112.134	37.8758	112.52	37.7331	-0.1206	-0.2633
Pomatorhinus hypoleucos	Large Scimitar Babbler	108.315	20.257	107.725	21.1358	106.092	21.9266	0.8788	1.6696
Pomatorhinus ochraceiceps	Red-billed Scimitar Babbler	113.783	27.5437	113.631	28.5939	113.735	29.1406	1.0502	1.5969
Pomatorhinus ruficollis	Rufous-necked Scimitar Babbler	115.797	33.8535	115.64	34.0249	115.211	33.8712	0.1714	0.0177
Porphyrio porphyrio	Purple Swamphen	113.916	33.4508	114.495	34.4552	115.052	35.3221	1.0044	1.8713
Porzana bicolor	Black-tailed Crake	102.867	23.8694	102.765	24.0399	102.059	24.4319	0.1705	0.5625
Porzana fusca	Ruddy-breasted Crake	111.319	28.8775	110.302	30.265	110.221	31.7395	1.3875	2.862
Porzana paykullii	Band-bellied Crake	118.902	36.8831	119.97	37.7098	115.536	32.3887	0.8267	-4.4944
Porzana pusilla	Baillon's Crake	115.82	32.6103	116.628	33.5638	117.154	34.2532	0.9535	1.6429
Prinia atrogularis	Hill Prinia	108.342	24.3505	110.786	26.8776	111.573	28.3038	2.5271	3.9533
Prinia crinigera	Striated Prinia	109.87	28.0334	110.146	29.0675	110.11	31.204	1.0341	3.1706
Prinia flaviventris	Yellow-bellied Prinia	101.886	39.5239	103.145	38.7101	104.39	37.9672	-0.8138	-1.5567
Prinia hodgsonii	Grey-breasted Prinia	107.869	23.7894	109.679	24.7046	109.741	25.0157	0.9152	1.2263
Prinia inornata	Plain Prinia	113.238	27.0126	112.512	27.6142	112.008	27.9211	0.6016	0.9085
Prinia polychroa	Brown Prinia	111.415	26.217	110.86	26.7614	110.57	27.0958	0.5444	0.8788
Prinia rufescens	Rufescent Prinia	104.5	34.1223	105.453	35.0138	105.605	36.1443	0.8915	2.022
Prunella atrogularis	Black-throated Accentor	99.2716	36.5596	98.5135	36.863	98.8718	36.7184	0.3034	0.1588
Prunella collaris	Alpine Accentor	108.885	29.9525	108.703	30.2026	107.728	30.0235	0.2501	0.071
Prunella fulvescens	Brown Accentor	98.1558	34.0355	95.755	37.2924	95.2914	38.4561	3.2569	4.4206
Prunella immaculata	Maroon-backed Accentor	103.958	29.014	105.48	30.4888	105.758	31.7085	1.4748	2.6945
Prunella montanella	Siberian Accentor	118.523	39.1155	120.542	41.3184	123.157	44.4503	2.2029	5.3348
Prunella rubeculoides	Robin Accentor	105.413	35.6958	106.087	36.2334	105.304	36.0034	0.5376	0.3076
Prunella strophiata	Rufous-breasted Accentor	103.059	31.3949	104.165	32.3944	105.491	33.9173	0.9995	2.5224
Psarisomus dalhousiae	Long-tailed Broadbill	111.105	31.0327	113.693	32.4972	114.163	32.4369	1.4645	1.4042
Pseudopodoces humilis	Ground Tit	97.3543	33.6899	95.8072	34.1504	94.9752	34.973	0.4605	1.2831
Psittacula alexandri	Red-breasted Parakeet	91.2163	36.0541	94.2346	35.967	98.1591	35.693	-0.0871	-0.3611
Psittacula derbiana	Derbyan Parakeet	89.6793	38.277	93.304	37.8128	95.8128	37.1953	-0.4642	-1.0817
Psittacula finschii	Grey-headed Parakeet	98.8155	26.5857	98.6346	26.3733	100.077	26.029	-0.2124	-0.5567
Psittacula krameri	Rose-ringed Parakeet	110.308	39.8945	110.533	40.4297	111.18	40.3132	0.5352	0.4187
Pterocles orientalis	Black-bellied Sandgrouse	109.201	31.0987	108.339	31.7639	105.855	33.7327	0.6652	2.634
Pterodroma hypoleuca	Bonin Petrel	107.751	41.2149	107.444	40.9798	107.252	40.4493	-0.2351	-0.7656
Pteruthius aenobarbus	Chestnut-fronted Shrike Babbler	101.177	24.167	101.205	24.2909	101.371	24.2672	0.1239	0.1002
Pteruthius flaviscapis	White-browed Shrike-Babbler	107.751	29.229	111.305	30.6167	112.388	30.6348	1.3877	1.4058
Pteruthius melanotis	Black-eared Shrike Babbler	103.701	23.8205	103.858	23.8133	103.872	23.7807	-0.0072	-0.0398
Pteruthius rufiventer	Black-headed Shrike-Babbler	103.768	37.0892	103.894	37.0739	103.973	37.1781	-0.0153	0.0889
Pteruthius xanthochlorus	Green Shrike Babbler	109.405	31.5713	111.379	33.557	110.616	35.0116	1.9857	3.4403
Ptyonoprogne rupestris	Eurasian Crag Martin	104.086	35.4808	104.456	37.0213	105.142	38.2708	1.5405	2.79
Pucrasia macrolopha	Koklass Pheasant	111.628	32.6622	112.769	34.1866	114.904	37.2176	1.5244	4.5554
Pycnonotus atriceps	Black-headed Bulbul	112.771	26.0346	112.718	26.946	112.127	27.4274	0.9114	1.3928
Pycnonotus aurigaster	Sooty-headed Bulbul	105.752	38.1079	106.236	37.5632	106.501	37.2357	-0.5447	-0.8722
Pycnonotus cafer	Red-vented Bulbul	111.144	26.7037	111.188	27.1312	111.577	27.2897	0.4275	0.586
Pycnonotus flavescens	Flavescent Bulbul	91.458	39.8016	92.6236	39.2927	92.7226	38.8671	-0.5089	-0.9345
Pycnonotus jocosus	Red-whiskered Bulbul	102.908	35.0327	105.34	35.3704	107.004	35.1167	0.3377	0.084
Pycnonotus melanicterus	Black-crested Bulbul	105.039	23.2691	105.358	23.2853	105.319	23.4849	0.0162	0.2158
Pycnonotus sinensis	Light-vented Bulbul	113.817	29.0573	114.217	30.0999	113.82	30.2294	1.0426	1.1721
Pycnonotus striatus	Striated Bulbul	108.101	42.1266	108.238	42.045	108.378	42.0473	-0.0816	-0.0793
Pycnonotus taivanus	Taiwan Bulbul	111.69	19.3749	111.218	19.2146	110.171	18.7905	-0.1603	-0.5844
Pycnonotus xanthorrhous	Brown-breasted Bulbul	108.185	28.7823	108.857	29.7176	109.102	30.4185	0.9353	1.6362
Pyrgilauda davidiana	Pere David's Snowfinch	95.4295	31.6694	94.5492	31.6053	93.5061	31.7103	-0.0641	0.0409
Pyrgilauda ruficollis	Rufous-necked Snowfinch	98.4169	33.9485	98.0021	34.2078	97.5735	34.8716	0.2593	0.9231
Pyrrhocorax graculus	Yellow-billed Chough	100.944	34.06	99.0299	34.2645	95.9211	34.3029	0.2045	0.2429
Pyrrhocorax pyrrhocorax	Red-billed Chough	103.612	35.9422	102.724	37.2914	101.654	37.8135	1.3492	1.8713
Pyrrhula erythaca	Gray-headed Bullfinch	104.627	30.6864	106.785	31.0382	107.837	31.2086	0.3518	0.5222
Pyrrhula erythrocephala	Red-headed Bullfinch	100.318	25.5743	99.4938	26.0774	98.0937	27.3916	0.5031	1.8173
Pyrrhula nipalensis	Brown Bullfinch	107.49	31.2006	107	31.971	103.9	32.8805	0.7704	1.6799
Pyrrhula pyrrhula	Common Bullfinch	113.337	33.2759	113.374	33.9617	113.684	34.892	0.6858	1.6161
Rallina eurizonoides	Slaty-legged Crake	94.8674	32.1196	94.7394	32.5668	95.6094	33.2961	0.4472	1.1765
Rallus aquaticus	Water Rail	110.938	32.5565	110.807	33.1728	110.662	33.7171	0.6163	1.1606
Recurvirostra avosetta	Pied Avocet	110.732	34.3444	110.078	35.494	108.742	35.4902	1.1496	1.1458
Regulus goodfellowi	Flamecrest	117.36	24.0936	116.119	24.3306	113.787	24.6215	0.237	0.5279
Regulus regulus	Goldcrest	107.016	34.0255	106.229	36.5715	105.038	38.5595	2.546	4.534
Remiz consobrinus	Chinese Penduline Tit	116.44	32.0931	115.017	32.1147	113.555	32.048	0.0216	-0.0451
Remiz coronatus	White-crowned Penduline Tit	86.8835	45.6154	86.9992	45.6779	87.0907	45.7171	0.0625	0.1017
Rhipidura albicollis	White-throated Fantail	107.058	30.8525	109.756	31.7751	108.288	32.4626	0.9226	1.6101
Rhipidura hypoxantha	Yellow-bellied Fantail	110.411	25.9078	110.224	26.0124	109.705	26.0129	0.1046	0.1051
Rhodopechys mongolicus	Mongolian Finch	91.4458	41.2497	91.6897	41.5126	91.6941	41.3357	0.2629	0.086
Rhodospiza obsoleta	Desert Finch	87.4907	40.9112	89.8334	41.1739	92.4073	40.954	0.2627	0.0428
Rhopophilus pekinensis	Chinese Hill Warbler	112.91	31.1185	109.333	33.5599	106.932	35.6161	2.4414	4.4976
Rhyacornis fuliginosa	Plumbeous Water Redstart	109.463	28.4059	110.184	29.3984	110.193	30.0032	0.9925	1.5973
Rhyticeros undulatus	Wreathed Hornbill	100.434	24.3912	100.028	25.2529	100.04	25.1481	0.8617	0.7569
Riparia paludicola	Brown-throated Martin	107.063	22.7039	105.247	23.3131	104.144	23.7439	0.6092	1.04
Riparia riparia	Sand Martin	106.61	34.4992	106.483	35.2547	106.408	35.8593	0.7555	1.3601
Rissa tridactyla	Black-legged Kittiwake	112.241	29.3732	112.306	29.7633	111.652	30.5659	0.3901	1.1927
Rostratula benghalensis	Greater Painted Snipe	113.398	29.4455	113.681	30.4255	113.326	30.7392	0.98	1.2937
Sasia ochracea	White-browed Piculet	115.726	39.1038	114.611	38.6891	111.107	38.3407	-0.4147	-0.7631
Saxicola caprata	Pied Bushchat	109.535	23.5516	109.721	23.5956	110.192	23.5263	0.044	-0.0253
Saxicola ferreus	Grey Bushchat	109.501	28.7176	109.801	29.7219	108.814	30.7609	1.0043	2.0433
Saxicola torquata	Common Stonechat	110.484	28.824	109.532	29.8026	108.676	30.8401	0.9786	2.0161
Scolopax rusticola	Eurasian Woodcock	114.391	30.8735	115.306	31.2713	115.621	31.2281	0.3978	0.3546
Seicercus affinis	White-spectacled Warbler	106.388	38.9811	106.587	38.6365	107.277	37.8888	-0.3446	-1.0923
Seicercus burkii	Green-crowned Warbler	108.487	30.9312	108.56	32.3036	108.408	33.3052	1.3724	2.374
Seicercus castaniceps	Chestnut-crowned Warbler	106.066	29.6053	105.817	30.6382	105.758	32.2441	1.0329	2.6388
Seicercus poliogenys	Grey-cheeked Warbler	113.165	33.4239	114.003	34.5306	114.373	35.0012	1.1067	1.5773
Seicercus xanthoschistos	Grey-hooded Warbler	100.241	26.4782	100.004	26.2566	98.8004	26.945	-0.2216	0.4668
Serilophus lunatus	Silver-breasted Broadbill	102.835	22.496	102.852	22.5471	102.843	22.6715	0.0511	0.1755
Serinus pusillus	Gold-fronted Serin	108.53	34.0037	107.142	34.8081	106.879	35.2433	0.8044	1.2396
Sitta castanea	Chestnut-bellied Nuthatch	108.576	41.4374	108.844	40.9177	108.532	41.2228	-0.5197	-0.2146
Sitta europaea	Eurasian Nuthatch	111.895	36.3409	112.072	38.4109	112.174	39.2341	2.07	2.8932
Sitta formosa	Beautiful Nuthatch	112.32	26.6683	111.949	28.1988	111.35	28.6889	1.5305	2.0206
Sitta frontalis	Velvet-fronted Nuthatch	102.652	24.7083	105.727	24.8254	107.602	29.4356	0.1171	4.7273
Sitta himalayensis	White-tailed Nuthatch	100.898	25.6338	100.489	26.0394	98.7224	27.3417	0.4056	1.7079
Sitta leucopsis	White-cheeked Nuthatch	91.3577	39.4971	92.061	38.9604	93.2561	38.6201	-0.5367	-0.877
Sitta magna	Giant Nuthatch	102.107	24.1697	100.475	24.0746	96.7626	25.4517	-0.0951	1.282
Sitta nagaensis	Chestnut-vented Nuthatch	109.695	39.727	109.954	39.6028	111.085	38.9297	-0.1242	-0.7973
Sitta solangiae	Yellow-billed Nuthatch	104.282	38.0047	103.918	37.8896	104.194	37.7677	-0.1151	-0.237
Sitta villosa	Chinese Nuthatch	112.066	31.523	112.186	32.2509	112.06	33.0746	0.7279	1.5516
Sitta yunnanensis	Yunnan Nuthatch	102.057	24.745	101.196	25.3743	100.59	25.8181	0.6293	1.0731
Spelaeornis chocolatinus	Long-tailed Wren Babbler	111.165	27.549	111.198	27.7956	111.251	28.113	0.2466	0.564
Spelaeornis formosus	Spotted Wren Babbler	104.225	34.0385	103.107	35.1479	100.209	36.6327	1.1094	2.5942
Spelaeornis troglodytoides	Bar-winged Wren Babbler	103.951	26.8894	103.532	26.874	103.541	26.9244	-0.0154	0.035
Spilornis cheela	Crested Serpent Eagle	112.239	26.2583	112.269	26.8367	112.297	28.6385	0.5784	2.3802
Spizaetus nipalensis	Moutain Hawk-Eagle	110.203	28.9408	109.945	28.9532	108.767	28.3136	0.0124	-0.6272
Spizixos canifrons	Crested Finchbill	100.649	25.3951	100.87	25.1613	101.1	25.0317	-0.2338	-0.3634
Spizixos semitorques	Collared Finchbill	115.12	31.5648	115.41	32.7343	114.548	33.2807	1.1695	1.7159
Stachyris chrysaea	Golden Babbler	115.616	33.0462	117.243	35.6632	118.161	36.8119	2.617	3.7657
Stachyris nigriceps	Black-headed Babbler	120.223	41.6961	119.317	40.9544	118.462	40.1145	-0.7417	-1.5816
Stachyris ruficeps	Rufous-capped Babbler	112.275	38.0469	111.938	37.2716	110.888	36.8826	-0.7753	-1.1643
Stachyris striolata	Spot-necked Babbler	104.746	22.5702	105.271	22.5196	105.366	22.4963	-0.0506	-0.0739
Sterna dougallii	Roseate Tern	117.164	27.9029	117.416	27.7179	117.172	28.1199	-0.185	0.217
Sterna hirundo	Common Tern	106.979	35.6819	106.013	36.4526	105.604	36.998	0.7707	1.3161
Sterna sumatrana	Black-naped Tern	115.424	23.6299	114.811	23.0258	114.058	22.8927	-0.6041	-0.7372
Sternula albifrons	Little Tern	112.119	34.9342	113.375	36.3933	114.036	39.0566	1.4591	4.1224
Streptopelia chinensis	Spotted Dove	113.504	29.7698	113.61	30.3454	113.015	30.3844	0.5756	0.6146
Streptopelia decaocto	Eurasian Collared Dove	102.119	36.639	101.773	37.6893	103.467	37.6544	1.0503	1.0154
Streptopelia orientalis	Oriental Turtle Dove	111.337	30.3905	109.59	31.4366	109.382	32.6469	1.0461	2.2564
Streptopelia senegalensis	Laughing Dove	108.421	32.2171	107.899	34.1823	107.804	35.534	1.9652	3.3169
Streptopelia tranquebarica	Red Turtle Dove	111.208	28.8249	110.936	29.1959	108.899	30.5671	0.371	1.7422
Streptopelia turtur	European Turtle Dove	100.873	37.8691	95.2228	40.2635	97.4288	38.6174	2.3944	0.7483
Strix aluco	Tawny Owl	110.046	29.3646	108.458	31.3163	106.989	33.6794	1.9517	4.3148
Strix leptogrammica	Brown Wood Owl	108.614	24.4391	108.931	24.732	108.793	24.7295	0.2929	0.2904
Sturnia malabarica	Chestnut-tailed Starling	103.622	23.8588	102.606	24.108	102.289	24.151	0.2492	0.2922
Sturnia sinensis	White-shouldered Starling	100.577	37.7231	101.308	37.1947	103.093	36.3903	-0.5284	-1.3328
Sturnia sturnina	Daurian Starling	111.16	33.1655	109.525	33.6127	107.539	34.6802	0.4472	1.5147
Sturnus cineraceus	White-cheeked Starling	114.633	32.1706	114.251	32.1971	112.078	33.317	0.0265	1.1464
Sturnus sericeus	Silky Starling	114.056	28.8395	114.091	29.7697	113.649	29.9958	0.9302	1.1563
Sturnus vulgaris	Common Starling	98.9099	35.4861	97.4252	36.4028	98.6461	36.4634	0.9167	0.9773
Surnia ulula	Northern Hawk-owl	123.093	48.1531	122.615	47.0765	122.768	47.298	-1.0766	-0.8551
Surniculus dicruroides	Asian Drongo Cuckoo	108.407	23.6316	109.515	25.6045	110.249	26.405	1.9729	2.7734
Sylvia communis	Greater Whitethroat	86.2824	45.4199	86.8141	45.7247	86.6906	45.8184	0.3048	0.3985
Sylvia curruca	Lesser Whitethroat	98.223	39.7192	92.6314	41.1261	90.2902	41.6893	1.4069	1.9701
Sylvia minula	Small Whitethroat	104.844	31.6796	104.119	32.2993	103.277	33.4148	0.6197	1.7352
Sylvia nana	Desert Warbler	96.9373	38.9352	93.4697	40.9189	92.9116	40.7459	1.9837	1.8107
Sylvia nisoria	Barred Warbler	86.2282	45.0877	85.943	45.0281	85.7279	44.8293	-0.0596	-0.2584
Sylviparus modestus	Yellow-browed Tit	110.254	35.0164	111.229	35.7415	110.496	35.4566	0.7251	0.4402
Syrmaticus ellioti	Elliot's Pheasant	116.254	27.7222	116.047	27.6658	115.872	27.8788	-0.0564	0.1566
Syrmaticus humiae	Hume's Pheasant	97.0659	35.7028	99.1308	36.4856	101.205	36.8206	0.7828	1.1178
Syrmaticus mikado	Mikado Pheasant	118.165	23.5294	117.739	23.0125	118.163	23.0675	-0.5169	-0.4619
Syrmaticus reevesii	Reeves's Pheasant	115.444	45.3608	115.504	45.3516	115.59	45.9436	-0.0092	0.5828
Syrrhaptes paradoxus	Pallas's Sandgrouse	92.8597	39.534	94.0457	39.3067	92.669	38.9762	-0.2273	-0.5578
Tachybaptus ruficollis	Little Grebe	115.645	36.6617	115.432	36.7524	115.456	36.607	0.0907	-0.0547
Tadorna ferruginea	Ruddy Shelduck	105.638	34.8974	104.799	36.2655	106.253	37.6359	1.3681	2.7385
Tadorna tadorna	Common Shelduck	110.871	35.9514	111.879	38.5933	113.223	40.6784	2.6419	4.727
Tarsiger chrysaeus	Golden Bush Robin	115.036	37.9299	114.392	38.5	112.811	38.761	0.5701	0.8311
Tarsiger cyanurus	Red-flanked Bush Robin	111.893	29.4128	111.706	29.721	110.965	30.4906	0.3082	1.0778
Tarsiger hyperythrus	Rufous-breasted Bush Robin	108.213	37.548	107.956	37.448	107.375	37.2941	-0.1	-0.2539
Tarsiger indicus	White-browed Bush Robin	109.86	28.9085	110.473	30.422	110.034	30.6544	1.5135	1.7459
Tarsiger johnstoniae	Collared Bush Robin	112.716	25.6582	115.03	24.0937	114.501	24.4347	-1.5645	-1.2235
Temnurus temnurus	Ratchet-tailed Treepie	113.409	21.5443	114.509	21.3831	116.035	21.4798	-0.1612	-0.0645
Tephrodornis gularis	Large Woodshrike	103.083	23.8285	108.499	24.1337	109.098	24.2321	0.3052	0.4036
Terpsiphone atrocaudata	Japanese Paradise-Flycatcher	114.719	26.8874	114.933	26.7781	115.087	27.0259	-0.1093	0.1385
Terpsiphone paradisi	Asian Paradise Flycatcher	110.994	28.6793	111.041	30.2877	110.153	31.2254	1.6084	2.5461
Tesia castaneocoronata	Chestnut-headed Tesia	115.18	39.033	116.072	40.0864	117.164	41.4149	1.0534	2.3819
Tesia cyaniventer	Grey-bellied Tesia	107.012	38.9735	107.349	38.4239	107.596	38.2537	-0.5496	-0.7198
Tesia olivea	Slaty-bellied Tesia	101.645	23.6583	101.542	23.7569	101.754	23.8158	0.0986	0.1575
Tetrao parvirostris	Black-billed Capercaillie	92.603	37.3018	88.9934	36.6582	84.5223	36.6924	-0.6436	-0.6094
Tetraophasis obscurus	Chestnut-throated Partridge	102.554	31.3734	101.416	31.6356	100.551	32.2038	0.2622	0.8304
Thalasseus bergii	Greater Crested Tern	118.207	27.1526	118.767	27.5555	119.356	28.0086	0.4029	0.856
Thalasseus bernsteini	Chinese Crested Tern	119.53	26.5925	119.244	25.7732	119.238	25.7421	-0.8193	-0.8504
Threskiornis melanocephalus	Black-headed Ibis	110.168	26.0527	109.444	27.0076	107.456	28.6625	0.9549	2.6098
Tichodroma muraria	Wallcreeper	103.764	32.5696	102.283	34.5703	100.478	35.6654	2.0007	3.0958
Tickellia hodgsoni	Broad-billed Warbler	107.833	23.4981	107.713	23.9374	107.709	24.7379	0.4393	1.2398
Timalia pileata	Chestnut-capped Babbler	104.166	23.584	105.819	23.65	105.954	24.3188	0.066	0.7348
Tragopan caboti	Cabot's Tragopan	116.124	27.2862	115.868	27.2007	116.429	27.6994	-0.0855	0.4132
Tragopan temminckii	Temminck's Tragopan	109.578	30.7599	109.926	31.2278	110.416	30.9793	0.4679	0.2194
Treron apicauda	Pin-tailed Green Pigeon	99.2322	25.1361	101.891	26.274	102.325	25.9283	1.1379	0.7922
Treron curvirostra	Thick-billed Green Pigeon	102.563	23.3687	102.768	23.3905	102.795	23.4978	0.0218	0.1291
Treron sphenurus	Wedge-tailed Green Pigeon	105.637	37.6187	106.203	37.9094	107.181	37.5646	0.2907	-0.0541
Tringa erythropus	Spotted Redshank	115.563	31.66	113.024	32.8573	110.884	32.958	1.1973	1.298
Tringa glareola	Wood Sandpiper	112.574	31.5286	111.28	32.8219	110.061	32.9896	1.2933	1.461
Tringa guttifer	Nordmann's Greenshank	118.522	31.9645	119.839	33.2328	119.018	31.4727	1.2683	-0.4918
Tringa nebularia	Common Greenshank	114.301	30.7195	112.676	31.2374	111.075	31.7789	0.5179	1.0594
Tringa ochropus	Green Sandpiper	113.637	31.1586	112.103	31.989	110.383	32.8935	0.8304	1.7349
Tringa stagnatilis	Marsh Sanderpiper	116.224	31.4388	115.176	32.1816	112.072	32.3609	0.7428	0.9221
Tringa totanus	Common Redshank	105.309	35.1575	104.677	36.0318	101.933	36.4537	0.8743	1.2962
Troglodytes troglodytes	Eurasian Wren	108.774	32.3697	106.817	34.3553	107.878	35.8764	1.9856	3.5067
Turdus albocinctus	White-collared Blackbird	97.6698	28.4223	96.8776	28.569	95.8208	29.4323	0.1467	1.01
Turdus boulboul	Grey-winged Blackbird	108.181	30.7381	111.656	33.9663	112.843	35.2539	3.2282	4.5158
Turdus cardis	Grey Thrush	111.314	28.3501	106.475	31.222	105.205	32.8707	2.8719	4.5206
Turdus chrysolaus	Bronw-headed Thrush	92.1947	32.9438	92.6085	32.1352	98.4528	31.0493	-0.8086	-1.8945
Turdus dissimilis	Black-breasted Thrush	106.541	27.5876	108.625	28.8207	109.975	28.8716	1.2331	1.284
Turdus eunomus	Dusky Thrush	114.241	32.5155	114.447	33.6181	113.684	35.8847	1.1026	3.3692
Turdus feae	Grey-sided Thrush	113.577	34.9594	116.542	37.3121	116.514	36.8721	2.3527	1.9127
Turdus hortulorum	Grey-backed Thrush	115.014	28.3113	115.177	29.4805	114.897	29.7316	1.1692	1.4203
Turdus kessleri	Kessler's Thrush	100.708	32.6334	100.684	32.9674	101.064	33.1319	0.334	0.4985
Turdus merula	Common Blackbird	112.314	29.739	110.438	31.3768	108.854	32.1875	1.6378	2.4485
Turdus mupinensis	Chinese Thrush	109.238	31.3545	109.34	32.4163	104.556	34.7326	1.0618	3.3781
Turdus obscurus	White-browed Thrush	113.336	29.7862	114.493	31.4416	114.499	31.7736	1.6554	1.9874
Turdus pallidus	Pale Thrush	115.881	29.523	117.122	31.1054	118.821	33.5864	1.5824	4.0634
Turdus pilaris	Fieldfare	85.6859	44.4381	85.7916	44.3256	87.6173	42.5232	-0.1125	-1.9149
Turdus rubrocanus	Chestnut Thrush	104.501	30.9332	105.885	32.2527	107.89	33.6537	1.3195	2.7205
Turdus ruficollis	Red-throated Thrush	104.755	36.0566	102.44	37.656	100.42	38.445	1.5994	2.3884
Turdus viscivorus	Mistle Thrush	111.319	35.0731	111.23	35.7835	110.679	36.2006	0.7104	1.1275
Turnix suscitator	Barred Buttonquail	103.635	32.9332	103.714	35.0033	105.793	35.8886	2.0701	2.9554
Turnix tanki	Yellow-legged Buttonquail	114.388	30.6186	114.803	31.0362	115.709	32.0097	0.4176	1.3911
Upupa epops	Eurasian Hoopoe	108.317	32.4359	107.065	33.4786	106.319	35.054	1.0427	2.6181
Uragus sibiricus	Long-tailed Rosefinch	110.4	39.5876	111.657	41.272	111.522	42.4052	1.6844	2.8176
Urocissa caerulea	Taiwan Blue Magpie	114.656	29.2537	119.963	29.5002	119.271	29.8845	0.2465	0.6308
Urocissa erythrorhyncha	Red-billed Blue Magpie	111.544	28.8806	111.618	29.6324	111.306	29.9144	0.7518	1.0338
Urocissa flavirostris	Yellow-billed Blue Magpie	101.095	25.9279	100.773	26.2433	99.3654	27.2452	0.3154	1.3173
Urocissa whiteheadi	White-winged Magpie	109.507	21.7322	109.513	22.8713	109.46	24.7514	1.1391	3.0192
Urocynchramus pylzowi	Przevalski's Rosefinch	108.995	42.9446	100.542	40.4472	97.3162	38.88	-2.4974	-4.0646
Urosphena squameiceps	Asian Stubtail	113.976	32.0174	114.45	31.7213	113.829	30.8629	-0.2961	-1.1545
Vanellus cinereus	Grey-headed Lapwing	111.612	31.6318	108.454	33.4165	105.871	35.123	1.7847	3.4912
Vanellus duvaucelii	River Lapwing	110.491	42.421	110.492	42.4121	110.729	42.5283	-0.0089	0.1073
Vanellus indicus	Red-wattled Lapwing	98.6081	26.2296	98.597	26.168	99.6135	26.0383	-0.0616	-0.1913
Vanellus vanellus	Northern Lapwing	110.256	35.0737	111.143	36.3298	111.102	37.3172	1.2561	2.2435
Xenus cinereus	Terek Sandpiper	114.313	33.1805	116.409	32.1945	116.597	29.3087	-0.986	-3.8718
Xiphirhynchus superciliaris	Slender-billed Scimitar Babbler	100.818	38.9569	100.712	38.9246	100.253	38.8328	-0.0323	-0.1241
Yuhina bakeri	White-naped Yuhina	106.337	23.5231	105.642	23.9708	105.412	24.1829	0.4477	0.6598
Yuhina brunneiceps	Taiwan Yuhina	113.03	26.0105	115.198	24.5912	114.619	24.9286	-1.4193	-1.0819
Yuhina castaniceps	Striated Yuhina	112.091	25.6383	111.703	26.4367	111.169	26.9316	0.7984	1.2933
Yuhina diademata	White-collared Yuhina	108.739	34.0381	108.882	34.9809	108.763	36.24	0.9428	2.2019
Yuhina flavicollis	Yellow-napped Yuhina	106.857	30.3157	106.785	32.3909	107.49	33.6897	2.0752	3.374
Yuhina gularis	Stripe-throated Yuhina	108.927	27.3667	108.763	29.4631	108.856	29.9339	2.0964	2.5672
Yuhina nigrimenta	Black-chinned Yuhina	108.22	37.9874	108.192	37.4785	108.061	37.4804	-0.5089	-0.507
Yuhina occipitalis	Rufous-vented Yuhina	99.9443	26.044	99.4227	26.3697	97.0899	27.465	0.3257	1.421
Zoothera citrina	Orange-headed Thrush	114.401	30.7017	113.578	31.1331	111.816	31.095	0.4314	0.3933
Zoothera dauma	Golden Mountain Thrush	112.509	29.3125	112.129	29.4365	111.657	29.6517	0.124	0.3392
Zoothera dixoni	Long-tailed Thrush	113.286	35.809	114.525	37.0071	114.401	37.2303	1.1981	1.4213
Zoothera marginata	Dark-sided Thrush	108.98	39.4413	109.42	38.6389	109.445	38.3425	-0.8024	-1.0988
Zoothera mollissima	Plain-backed Thrush	102.062	26.0487	101.966	26.13	101.707	26.0649	0.0813	0.0162
Zoothera sibirica	Siberian Thrush	115.776	30.6675	116.086	31.7047	115.374	32.7518	1.0372	2.0843
Zosterops erythropleurus	Chestnut-flanked White-eye	110.07	30.715	111.988	31.8109	112.649	31.835	1.0959	1.12
Zosterops japonicus	Japanese White-eye	112.079	27.1814	112.162	28.3676	111.756	28.8907	1.1862	1.7093
Zosterops palpebrosus	Oriental White-eye	107.921	40.0436	107.725	39.9095	107.895	39.5935	-0.1341	-0.4501

## Sheet: Variables selection
Scientific Name	Common Name	variable1	variable2	variable3	variable4	variable5	variable6	variable7	variable8	variable9	variable10	variable11	variable12	variable13
Abroscopus albogularis	Rufous-faced Warbler	bio01	bio02	bio03	bio04	bio05	bio08	bio09	bio12	bio14	bio15	bio18	bio19	dem
Abroscopus schisticeps	Black-faced Warbler	bio01	bio02	bio03	bio04	bio05		bio09	bio12	bio14	bio15	bio18	bio19	dem
Abroscopus superciliaris	Yellow-bellied Warbler	bio01	bio02	bio03	bio04		bio08	bio09	bio12	bio14	bio15	bio18	bio19	dem
Accipiter badius	Shikra	bio01	bio02	bio03	bio04		bio08	bio09	bio12	bio14	bio15	bio18	bio19	dem
Accipiter gentilis	Northern Goshawk	bio01	bio02	bio03	bio04	bio05	bio08	bio09	bio12	bio14	bio15	bio18	bio19	dem
Accipiter gularis	Japanese Sparrow Hawk	bio01	bio02	bio03	bio04	bio05	bio08	bio09	bio12	bio14	bio15	bio18	bio19	dem
Accipiter nisus	Eurasian Sparrow Hawk	bio01	bio02	bio03	bio04	bio05	bio08	bio09	bio12	bio14	bio15	bio18	bio19	dem
Accipiter soloensis	Chinese Goshawk	bio01	bio02	bio03	bio04	bio05	bio08	bio09	bio12	bio14	bio15	bio18	bio19	dem
Accipiter trivirgatus	Crested Goshawk	bio01	bio02	bio03	bio04	bio05	bio08	bio09	bio12	bio14	bio15	bio18	bio19	dem
Accipiter virgatus	Besra Sparrow Hawk	bio01	bio02	bio03	bio04	bio05	bio08	bio09	bio12	bio14	bio15	bio18	bio19	dem
Acridotheres albocinctus	Collared Myna	bio01	bio02	bio03	bio04		bio08	bio09		bio14	bio15	bio18	bio19	dem
Acridotheres cristatellus	Crested Myna	bio01	bio02	bio03	bio04	bio05	bio08	bio09	bio12	bio14	bio15	bio18	bio19	dem
Acridotheres grandis	Great myna	bio01	bio02	bio03	bio04		bio08	bio09	bio12	bio14	bio15	bio18	bio19	dem
Acridotheres tristis	Common Myna	bio01	bio02	bio03	bio04	bio05	bio08	bio09	bio12	bio14	bio15	bio18	bio19	dem
Acrocephalus aedon	Thick-billed Warbler	bio01	bio02	bio03	bio04	bio05	bio08	bio09	bio12	bio14	bio15	bio18	bio19	dem
Acrocephalus agricola	Paddyfield Warbler	bio01	bio02	bio03	bio04		bio08		bio12	bio14	bio15	bio18	bio19	dem
Acrocephalus arundinaceus	Great Reed Warbler	bio01	bio02	bio03	bio04	bio05	bio08	bio09	bio12	bio14	bio15	bio18	bio19	dem
Acrocephalus bistrigiceps	Black-browed Reed Warbler	bio01	bio02	bio03	bio04	bio05	bio08	bio09	bio12	bio14	bio15	bio18	bio19	dem
Acrocephalus dumetorum	Blyth's Reed Warbler		bio02	bio03	bio04				bio12		bio15	bio18		dem
Acrocephalus orientalis	Oriental Reed Warbler	bio01	bio02	bio03	bio04	bio05	bio08	bio09	bio12	bio14	bio15	bio18	bio19	dem
Acrocephalus scirpaceus	Eurasian Reed Warbler			bio03	bio04	bio05		bio09	bio12	bio14	bio15	bio18	bio19	dem
Acrocephalus sorghophilus	Streaked Reed-warbler	bio01		bio03	bio04	bio05	bio08			bio14	bio15	bio18	bio19	dem
Acrocephalus stentoreus	Clamorous Reed-Warbler	bio01	bio02	bio03	bio04	bio05	bio08	bio09	bio12			bio18
Actinodura egertoni	Rusty-fronted Barwing	bio01	bio02	bio03	bio04		bio08	bio09	bio12	bio14	bio15	bio18	bio19	dem
Actinodura morrisoniana	Taiwan Barwing		bio02		bio04				bio12			bio18	bio19
Actinodura ramsayi	Spectacled Barwing	bio01		bio03	bio04		bio08	bio09			bio15	bio18	bio19
Actinodura souliei	Streaked Barwing		bio02		bio04		bio08		bio12		bio15		bio19
Actinodura waldeni	Streak-throated	bio01	bio02	bio03	bio04			bio09	bio12	bio14	bio15	bio18
Actitis hypoleucos	Common Sandpiper	bio01	bio02	bio03	bio04	bio05	bio08	bio09	bio12	bio14	bio15	bio18	bio19	dem
Aegithalos bonvaloti	Black-browed Tit	bio01	bio02	bio03	bio04	bio05	bio08	bio09	bio12	bio14	bio15	bio18	bio19	dem
Aegithalos caudatus	Long-tailed Tit	bio01	bio02	bio03	bio04	bio05	bio08	bio09	bio12	bio14	bio15	bio18	bio19	dem
Aegithalos concinnus	Black-throated Tit	bio01	bio02	bio03	bio04	bio05	bio08	bio09	bio12	bio14	bio15	bio18	bio19	dem
Aegithalos fuliginosus	Sooty Tit	bio01	bio02	bio03	bio04	bio05	bio08	bio09	bio12	bio14	bio15	bio18	bio19	dem
Aegithalos iouschistos	Rufous-fronted Tit	bio01		bio03	bio04	bio05	bio08	bio09		bio14
Aegithina lafresnayei	Great Iora	bio01	bio02	bio03	bio04	bio05	bio08	bio09			bio15	bio18		dem
Aegithina tiphia	Common Iora	bio01	bio02	bio03	bio04	bio05	bio08	bio09	bio12	bio14	bio15	bio18	bio19	dem
Aegypius monachus	Cinereous Vulture	bio01	bio02	bio03	bio04	bio05	bio08	bio09	bio12	bio14	bio15	bio18	bio19	dem
Aerodramus brevirostris	Himalayan Swiftlet	bio01	bio02	bio03	bio04	bio05	bio08	bio09	bio12	bio14	bio15	bio18	bio19	dem
Aethopyga christinae	Fork-tailed Sunbird	bio01	bio02	bio03	bio04	bio05	bio08	bio09	bio12	bio14	bio15	bio18	bio19	dem
Aethopyga gouldiae	Gould's Sunbird	bio01	bio02	bio03	bio04	bio05	bio08	bio09	bio12	bio14	bio15	bio18	bio19	dem
Aethopyga ignicauda	Fire-tailed Sunbird	bio01	bio02	bio03	bio04	bio05	bio08	bio09	bio12	bio14	bio15	bio18	bio19	dem
Aethopyga nipalensis	Green-tailed Sunbird	bio01	bio02	bio03	bio04	bio05		bio09	bio12	bio14	bio15	bio18	bio19	dem
Aethopyga saturata	Black-throated Sunbird	bio01	bio02	bio03	bio04	bio05	bio08	bio09	bio12	bio14	bio15	bio18	bio19	dem
Aethopyga siparaja	Crimson Sunbird	bio01	bio02	bio03	bio04	bio05	bio08	bio09	bio12	bio14	bio15	bio18	bio19	dem
Aix galericulata	Mandarin Duck	bio01	bio02	bio03	bio04	bio05	bio08	bio09	bio12	bio14	bio15	bio18	bio19	dem
Alauda arvensis	Eurasian Skylark	bio01	bio02	bio03	bio04	bio05	bio08	bio09	bio12	bio14	bio15	bio18	bio19	dem
Alauda gulgula	Oriental Skylark	bio01	bio02	bio03	bio04	bio05	bio08	bio09	bio12	bio14	bio15	bio18	bio19	dem
Alcedo atthis	Common Kingfisher	bio01	bio02	bio03	bio04	bio05	bio08	bio09	bio12	bio14	bio15	bio18	bio19	dem
Alcedo hercules	Blyth's Kingfisher	bio01	bio02	bio03	bio04	bio05	bio08	bio09	bio12	bio14	bio15	bio18	bio19	dem
Alcippe brunnea	Dusky Fulvetta	bio01	bio02	bio03	bio04	bio05	bio08	bio09	bio12	bio14	bio15	bio18	bio19	dem
Alcippe castaneceps	Rufous-winged Fulvetta	bio01	bio02	bio03	bio04		bio08	bio09	bio12	bio14	bio15	bio18	bio19	dem
Alcippe chrysotis	Golden-breasted Fulvetta	bio01	bio02	bio03	bio04	bio05	bio08	bio09	bio12	bio14	bio15	bio18	bio19	dem
Alcippe cinerea	Yellow-throated Fulvetta	bio01		bio03	bio04		bio08	bio09		bio14		bio18
Alcippe cinereiceps	Streak-throated Fulvetta	bio01	bio02	bio03	bio04	bio05	bio08	bio09	bio12	bio14	bio15	bio18	bio19	dem
Alcippe dubia	Rusty-capped Fulvetta	bio01	bio02	bio03	bio04	bio05	bio08	bio09	bio12	bio14	bio15	bio18	bio19	dem
Alcippe ludlowi	Ludlow's Fulvetta	bio01		bio03	bio04	bio05	bio08			bio14	bio15
Alcippe morrisonia	Grey-cheeked Fulvetta	bio01	bio02	bio03	bio04	bio05	bio08	bio09	bio12	bio14	bio15	bio18	bio19	dem
Alcippe nipalensis	Nepal Fulvetta	bio01	bio02	bio03	bio04		bio08	bio09	bio12	bio14	bio15	bio18	bio19	dem
Alcippe poioicephala	Brown-cheeked Fulvetta	bio01	bio02	bio03	bio04	bio05		bio09	bio12	bio14	bio15	bio18	bio19	dem
Alcippe ruficapilla	Spectacled Fulvetta	bio01	bio02	bio03	bio04	bio05	bio08	bio09	bio12	bio14	bio15	bio18	bio19	dem
Alcippe striaticollis	Chinese Fulvetta	bio01	bio02	bio03	bio04			bio09	bio12	bio14	bio15	bio18	bio19	dem
Alcippe vinipectus	White-browed Fulvetta	bio01	bio02	bio03	bio04			bio09	bio12	bio14	bio15	bio18	bio19	dem
Alectoris chukar	Chukar Partridge	bio01	bio02	bio03	bio04	bio05	bio08	bio09	bio12	bio14	bio15	bio18	bio19	dem
Alophoixus flaveolus	White-throated Bulbul	bio01	bio02	bio03	bio04	bio05	bio08	bio09	bio12			bio18	bio19	dem
Alophoixus pallidus	Puff-throated Bulbul	bio01	bio02	bio03	bio04	bio05	bio08	bio09	bio12	bio14	bio15	bio18	bio19	dem
Amandava amandava	Red Avadavat	bio01		bio03	bio04		bio08	bio09	bio12			bio18	bio19
Amaurornis akool	Brown Crake	bio01	bio02	bio03	bio04	bio05	bio08	bio09	bio12	bio14	bio15	bio18	bio19	dem
Amaurornis phoenicurus	White-breasted Waterhen	bio01	bio02	bio03	bio04	bio05	bio08	bio09	bio12	bio14	bio15	bio18	bio19	dem
Anas acuta	Northern Pintail	bio01	bio02	bio03	bio04	bio05	bio08	bio09	bio12	bio14	bio15	bio18	bio19	dem
Anas clypeata	Northern Shoveler	bio01	bio02	bio03	bio04	bio05	bio08	bio09	bio12	bio14	bio15	bio18	bio19	dem
Anas crecca	Green-winged Teal	bio01	bio02	bio03	bio04	bio05	bio08	bio09	bio12	bio14	bio15	bio18	bio19	dem
Anas falcata	Falcated Duck	bio01	bio02	bio03	bio04	bio05	bio08	bio09	bio12	bio14	bio15	bio18	bio19	dem
Anas formosa	Baikal Teal	bio01	bio02	bio03	bio04	bio05	bio08	bio09	bio12	bio14	bio15	bio18	bio19	dem
Anas penelope	Eurasian Wigeon	bio01	bio02	bio03	bio04	bio05	bio08	bio09	bio12	bio14	bio15	bio18	bio19	dem
Anas platyrhynchos	Mallard	bio01	bio02	bio03	bio04	bio05	bio08	bio09	bio12	bio14	bio15	bio18	bio19	dem
Anas poecilorhyncha	Spot-billed Duck	bio01	bio02	bio03	bio04	bio05	bio08	bio09	bio12	bio14	bio15	bio18	bio19	dem
Anas querquedula	Garganey	bio01	bio02	bio03	bio04	bio05	bio08	bio09	bio12	bio14	bio15	bio18	bio19	dem
Anas strepera	Gadwall	bio01	bio02	bio03	bio04	bio05	bio08	bio09	bio12	bio14	bio15	bio18	bio19	dem
Anastomus oscitans	Asian Openbill	bio01	bio02	bio03		bio05		bio09	bio12		bio15	bio18		dem
Anser albifrons	White-fronted Goose		bio02	bio03	bio04	bio05	bio08	bio09	bio12	bio14	bio15	bio18	bio19	dem
Anser anser	Graylag Goose	bio01	bio02	bio03	bio04	bio05	bio08	bio09	bio12	bio14	bio15	bio18	bio19	dem
Anser caerulescens	Snow Goose		bio02	bio03	bio04	bio05	bio08			bio14		bio18		dem
Anser cygnoides	Swan Goose	bio01	bio02	bio03	bio04	bio05	bio08	bio09	bio12	bio14	bio15	bio18	bio19	dem
Anser erythropus	Lesser White-fronted Goose	bio01	bio02	bio03	bio04	bio05	bio08	bio09	bio12	bio14	bio15	bio18	bio19	dem
Anser fabalis	Bean Goose	bio01	bio02	bio03	bio04	bio05	bio08	bio09	bio12	bio14	bio15	bio18	bio19	dem
Anser indicus	Bar-headed Goose	bio01	bio02	bio03	bio04	bio05	bio08	bio09	bio12	bio14	bio15	bio18	bio19	dem
Anthracoceros albirostris	Oriental Pied Hornbill	bio01	bio02	bio03	bio04			bio09	bio12		bio15	bio18	bio19	dem
Anthropoides virgo	Demoiselle Crane	bio01	bio02	bio03	bio04	bio05	bio08	bio09	bio12	bio14	bio15	bio18	bio19	dem
Anthus campestris	Tawny Pipit	bio01	bio02	bio03	bio04		bio08	bio09	bio12	bio14	bio15	bio18	bio19	dem
Anthus cervinus	Red-throated Pipit	bio01	bio02	bio03	bio04	bio05	bio08	bio09	bio12	bio14	bio15	bio18	bio19	dem
Anthus godlewskii	Blyth's Pipit	bio01	bio02	bio03	bio04		bio08	bio09	bio12	bio14	bio15	bio18	bio19	dem
Anthus gustavi	Pechora Pipit	bio01	bio02	bio03	bio04	bio05	bio08	bio09		bio14	bio15	bio18		dem
Anthus hodgsoni	Olive-backed Pipit	bio01	bio02	bio03	bio04	bio05	bio08	bio09	bio12	bio14	bio15	bio18	bio19	dem
Anthus pratensis	Meadow Pipit	bio01	bio02	bio03	bio04		bio08		bio12		bio15	bio18		dem
Anthus richardi	Richard's Pipit	bio01	bio02	bio03	bio04	bio05	bio08	bio09	bio12	bio14	bio15	bio18	bio19	dem
Anthus roseatus	Rosy Pipit	bio01	bio02	bio03	bio04	bio05	bio08	bio09	bio12	bio14	bio15	bio18	bio19	dem
Anthus rubescens	Buff-bellied Pipit	bio01	bio02	bio03	bio04	bio05	bio08	bio09	bio12	bio14	bio15	bio18	bio19	dem
Anthus rufulus	Paddyfield Pipit	bio01	bio02	bio03	bio04		bio08	bio09	bio12	bio14	bio15	bio18	bio19	dem
Anthus spinoletta	Water Pipit	bio01	bio02	bio03	bio04	bio05	bio08	bio09	bio12	bio14	bio15	bio18	bio19	dem
Anthus trivialis	Tree Pipit	bio01	bio02	bio03	bio04	bio05	bio08	bio09	bio12	bio14	bio15	bio18	bio19	dem
Apus affinis	House Swift	bio01	bio02	bio03	bio04	bio05	bio08	bio09	bio12	bio14	bio15	bio18	bio19	dem
Apus apus	Common Swift	bio01	bio02	bio03	bio04	bio05	bio08	bio09	bio12	bio14	bio15	bio18	bio19	dem
Apus pacificus	Fork-tailed Swift	bio01	bio02	bio03	bio04	bio05	bio08	bio09	bio12	bio14	bio15	bio18	bio19	dem
Aquila chrysaetos	Golden Eagle	bio01	bio02	bio03	bio04	bio05	bio08	bio09	bio12	bio14	bio15	bio18	bio19	dem
Aquila clanga	Greater Spotted Eagle	bio01	bio02	bio03	bio04	bio05	bio08	bio09	bio12	bio14	bio15	bio18	bio19	dem
Aquila nipalensis	Steppe Eagle	bio01	bio02	bio03	bio04		bio08	bio09	bio12	bio14	bio15	bio18	bio19	dem
Arachnothera longirostra	Little Spiderhunter	bio01	bio02	bio03	bio04	bio05	bio08	bio09	bio12	bio14		bio18	bio19	dem
Arachnothera magna	Streaked Spiderhunter	bio01	bio02	bio03	bio04	bio05	bio08	bio09	bio12	bio14	bio15	bio18	bio19	dem
Arborophila ardens	Hainan Partridge	bio01	bio02		bio04			bio09	bio12			bio18	bio19	dem
Arborophila brunneopectus	Brown-breasted Partridge	bio01	bio02	bio03	bio04			bio09	bio12		bio15	bio18	bio19
Arborophila crudigularis	Taiwan Partridge		bio02		bio04	bio05			bio12	bio14		bio18	bio19
Arborophila gingica	White-necklaced Partridge	bio01	bio02	bio03	bio04	bio05	bio08	bio09	bio12	bio14	bio15	bio18	bio19	dem
Arborophila rufipectus	Sichuan Partridge	bio01	bio02		bio04		bio08	bio09	bio12		bio15	bio18	bio19	dem
Arborophila rufogularis	Rufous-throated Partridge	bio01	bio02	bio03	bio04	bio05	bio08	bio09		bio14	bio15	bio18	bio19	dem
Arborophila torqueola	Common Hill Partridge	bio01	bio02	bio03	bio04			bio09	bio12	bio14		bio18	bio19	dem
Ardea alba	Great Egret	bio01	bio02	bio03	bio04	bio05	bio08	bio09	bio12	bio14	bio15	bio18	bio19	dem
Ardea cinerea	Grey Heron	bio01	bio02	bio03	bio04	bio05	bio08	bio09	bio12	bio14	bio15	bio18	bio19	dem
Ardea purpurea	Purple Heron	bio01	bio02	bio03	bio04	bio05	bio08	bio09	bio12	bio14	bio15	bio18	bio19	dem
Ardeola bacchus	Chinese Pond Heron	bio01	bio02	bio03	bio04	bio05	bio08	bio09	bio12	bio14	bio15	bio18	bio19	dem
Arenaria interpres	Ruddy Turnstone	bio01	bio02	bio03	bio04	bio05	bio08	bio09	bio12	bio14	bio15	bio18	bio19	dem
Artamus fuscus	Ashy Wood Swallow	bio01	bio02	bio03	bio04	bio05	bio08	bio09	bio12	bio14	bio15	bio18	bio19	dem
Asio flammeus	Short-eared Owl		bio02	bio03	bio04	bio05	bio08	bio09	bio12	bio14	bio15	bio18	bio19	dem
Asio otus	Long-eared Owl	bio01	bio02	bio03	bio04	bio05	bio08	bio09	bio12	bio14	bio15	bio18	bio19	dem
Athene noctua	Little Owl	bio01	bio02	bio03	bio04	bio05	bio08	bio09	bio12	bio14	bio15	bio18	bio19	dem
Aviceda jerdoni	Jerdon's Baza	bio01	bio02	bio03	bio04		bio08	bio09	bio12			bio18
Aviceda leuphotes	Black Baza	bio01	bio02	bio03	bio04	bio05	bio08	bio09	bio12	bio14	bio15	bio18	bio19	dem
Aythya baeri	Baer's Pochard	bio01	bio02	bio03	bio04	bio05	bio08	bio09	bio12	bio14	bio15	bio18	bio19	dem
Aythya ferina	Common Pochard	bio01	bio02	bio03	bio04	bio05	bio08	bio09	bio12	bio14	bio15	bio18	bio19	dem
Aythya fuligula	Tufted Duck	bio01	bio02	bio03	bio04	bio05	bio08	bio09	bio12	bio14	bio15	bio18	bio19	dem
Aythya marila	Greater Scaup	bio01	bio02	bio03	bio04	bio05	bio08	bio09	bio12	bio14	bio15		bio19	dem
Aythya nyroca	Ferruginous Duck	bio01	bio02	bio03	bio04	bio05	bio08	bio09	bio12	bio14	bio15	bio18	bio19	dem
Babax lanceolatus	Chinese Babax	bio01	bio02	bio03	bio04	bio05	bio08	bio09	bio12	bio14	bio15	bio18	bio19	dem
Babax waddelli	Giant Babax	bio01		bio03	bio04	bio05	bio08	bio09	bio12	bio14	bio15	bio18	bio19	dem
Bambusicola fytchii	Mountain Bamboo Partridge	bio01	bio02	bio03	bio04			bio09	bio12	bio14	bio15	bio18	bio19	dem
Bambusicola thoracicus	Chinese Bamboo Partridge	bio01	bio02	bio03	bio04	bio05	bio08	bio09	bio12	bio14	bio15	bio18	bio19	dem
Blythipicus pyrrhotis	Bay Woodpecker	bio01	bio02	bio03	bio04	bio05	bio08	bio09	bio12	bio14	bio15	bio18	bio19	dem
Bombycilla garrulus	Bohemian Waxwing	bio01	bio02	bio03	bio04	bio05	bio08	bio09	bio12	bio14	bio15	bio18	bio19	dem
Bombycilla japonica	Japanese Waxwing	bio01	bio02	bio03	bio04	bio05	bio08	bio09	bio12	bio14	bio15	bio18	bio19	dem
Bonasa bonasia	Hazel Grouse	bio01	bio02	bio03	bio04	bio05		bio09		bio14	bio15	bio18	bio19	dem
Bonasa sewerzowi	Chinese Grouse	bio01	bio02	bio03	bio04				bio12	bio14	bio15		bio19	dem
Botaurus stellaris	Eurasian Bittern	bio01	bio02	bio03	bio04	bio05	bio08	bio09	bio12	bio14	bio15	bio18	bio19	dem
Brachypteryx leucophrys	Lesser Shortwing	bio01	bio02	bio03	bio04	bio05	bio08	bio09	bio12	bio14	bio15	bio18	bio19	dem
Brachypteryx montana	White-browed Shortwing	bio01	bio02	bio03	bio04		bio08	bio09	bio12	bio14	bio15	bio18	bio19	dem
Brachypteryx stellata	Gould's Shortwing	bio01		bio03	bio04	bio05	bio08			bio14		bio18
Bradypterus luteoventris	Brown Bush Warbler	bio01	bio02	bio03	bio04	bio05	bio08	bio09	bio12	bio14	bio15	bio18	bio19	dem
Bradypterus mandelli	Russet Bush Warbler	bio01	bio02		bio04	bio05		bio09	bio12	bio14	bio15	bio18	bio19	dem
Bradypterus thoracicus	Spotted Bush Warbler	bio01	bio02	bio03	bio04	bio05	bio08	bio09	bio12	bio14	bio15	bio18	bio19	dem
Branta ruficollis	Red-breasted Goose	bio01		bio03		bio05	bio08			bio14			bio19	dem
Bubo bubo	Eurasian Eagle-owl	bio01	bio02	bio03	bio04	bio05	bio08	bio09	bio12	bio14	bio15	bio18	bio19	dem
Bubo nipalensis	Spot-bellied Eagle Owl	bio01	bio02	bio03	bio04			bio09	bio12		bio15	bio18	bio19	dem
Bubulcus ibis	Cattle Egret	bio01	bio02	bio03	bio04	bio05	bio08	bio09	bio12	bio14	bio15	bio18	bio19	dem
Bucephala clangula	Common Goldeneye	bio01	bio02	bio03	bio04	bio05	bio08	bio09	bio12	bio14	bio15	bio18	bio19	dem
Buceros bicornis	Great Hornbill	bio01	bio02	bio03	bio04		bio08	bio09	bio12	bio14		bio18	bio19	dem
Burhinus oedicnemus	Eurasian Thick-knee	bio01	bio02	bio03	bio04	bio05	bio08	bio09	bio12		bio15	bio18	bio19	dem
Butastur indicus	Grey-faced Buzzard	bio01	bio02	bio03	bio04	bio05	bio08	bio09	bio12	bio14	bio15	bio18	bio19	dem
Buteo buteo	Common Buzzard	bio01	bio02	bio03	bio04	bio05	bio08	bio09	bio12	bio14	bio15	bio18	bio19	dem
Buteo hemilasius	Upland Buzzard	bio01	bio02	bio03	bio04	bio05	bio08	bio09	bio12	bio14	bio15	bio18	bio19	dem
Buteo lagopus	Rough-legged Hawk	bio01	bio02	bio03	bio04	bio05	bio08	bio09	bio12	bio14	bio15	bio18	bio19	dem
Buteo rufinus	Long-legged Hawk	bio01	bio02	bio03	bio04	bio05	bio08	bio09	bio12	bio14	bio15	bio18	bio19	dem
Butorides striata	Striated Heron	bio01	bio02	bio03	bio04	bio05	bio08	bio09	bio12	bio14	bio15	bio18	bio19	dem
Cacomantis merulinus	Plaintive Cuckoo	bio01	bio02	bio03	bio04	bio05	bio08	bio09	bio12	bio14	bio15	bio18	bio19	dem
Cacomantis sonneratii	Banded Bay Cuckoo	bio01	bio02	bio03	bio04	bio05	bio08	bio09	bio12	bio14	bio15	bio18	bio19	dem
Calandrella acutirostris	Hume's Short-toed Lark	bio01	bio02	bio03	bio04		bio08	bio09	bio12	bio14	bio15	bio18	bio19	dem
Calandrella brachydactyla	Greater Short-toed Lark	bio01	bio02	bio03	bio04	bio05	bio08	bio09	bio12	bio14	bio15	bio18	bio19	dem
Calandrella cheleensis	Asian Short-toed Lark	bio01	bio02	bio03	bio04	bio05	bio08	bio09	bio12	bio14	bio15	bio18	bio19	dem
Calcarius lapponicus	Lapland Longspur		bio02	bio03	bio04		bio08	bio09	bio12	bio14	bio15	bio18	bio19	dem
Calidris acuminata	Sharp-tailed Sandpiper	bio01	bio02	bio03	bio04	bio05	bio08	bio09	bio12	bio14	bio15	bio18	bio19	dem
Calidris alba	Sanderling	bio01	bio02	bio03	bio04	bio05	bio08	bio09	bio12	bio14	bio15	bio18	bio19	dem
Calidris alpina	Dunlin	bio01	bio02	bio03	bio04	bio05	bio08	bio09	bio12	bio14	bio15	bio18	bio19	dem
Calidris canutus	Red Knot	bio01	bio02	bio03	bio04	bio05	bio08	bio09	bio12	bio14	bio15	bio18	bio19	dem
Calidris ferruginea	Curlew Sandpiper	bio01	bio02	bio03	bio04	bio05	bio08	bio09	bio12	bio14	bio15	bio18	bio19	dem
Calidris melanotos	Pectoral Sandpiper		bio02	bio03		bio05	bio08				bio15	bio18		dem
Calidris minuta	Little Stint	bio01	bio02	bio03	bio04	bio05	bio08	bio09		bio14	bio15	bio18	bio19	dem
Calidris ruficollis	Red-necked Stint	bio01	bio02	bio03	bio04	bio05	bio08	bio09	bio12	bio14	bio15	bio18	bio19	dem
Calidris subminuta	Long-toed Stint	bio01	bio02	bio03	bio04	bio05	bio08	bio09	bio12	bio14	bio15	bio18	bio19	dem
Calidris temminckii	Temminck's Stint	bio01	bio02	bio03	bio04	bio05	bio08	bio09	bio12	bio14	bio15	bio18	bio19	dem
Calidris tenuirostris	Great Knot	bio01	bio02	bio03	bio04	bio05	bio08	bio09	bio12	bio14	bio15	bio18	bio19	dem
Caprimulgus affinis	Savanna Nightjar	bio01	bio02	bio03	bio04		bio08	bio09	bio12	bio14		bio18	bio19	dem
Caprimulgus europaeus	European Nightjar	bio01	bio02	bio03	bio04		bio08	bio09	bio12	bio14	bio15	bio18	bio19	dem
Caprimulgus indicus	Indian Jungle Nightjar	bio01	bio02	bio03	bio04	bio05	bio08	bio09	bio12	bio14	bio15	bio18	bio19	dem
Caprimulgus macrurus	Large-tailed Nightjar	bio01		bio03	bio04	bio05	bio08	bio09	bio12		bio15	bio18	bio19
Carduelis ambigua	Black-headed Greenfinch	bio01	bio02	bio03	bio04	bio05	bio08	bio09	bio12	bio14	bio15	bio18	bio19	dem
Carduelis cannabina	Eurasian Linnet	bio01	bio02	bio03	bio04	bio05	bio08	bio09	bio12	bio14	bio15	bio18	bio19	dem
Carduelis carduelis	European Goldfinch	bio01	bio02	bio03	bio04		bio08	bio09	bio12	bio14	bio15	bio18	bio19	dem
Carduelis flammea	Common Redpoll	bio01	bio02	bio03	bio04	bio05	bio08	bio09	bio12	bio14	bio15		bio19	dem
Carduelis flavirostris	Twite	bio01	bio02	bio03	bio04	bio05	bio08	bio09	bio12	bio14	bio15	bio18	bio19	dem
Carduelis sinica	Oriental Greenfinch	bio01	bio02	bio03	bio04	bio05	bio08	bio09	bio12	bio14	bio15	bio18	bio19	dem
Carduelis spinus	Eurasian Siskin	bio01	bio02	bio03	bio04	bio05	bio08	bio09	bio12	bio14	bio15	bio18	bio19	dem
Carduelis thibetana	Tibetan Siskin		bio02	bio03	bio04	bio05	bio08	bio09	bio12	bio14	bio15	bio18	bio19	dem
Carpodacus edwardsii	Dark-rumped Rosefinch		bio02	bio03	bio04				bio12	bio14	bio15	bio18	bio19
Carpodacus eos	Pink-rumped Rosefinch	bio01	bio02	bio03	bio04	bio05	bio08	bio09	bio12	bio14	bio15	bio18	bio19	dem
Carpodacus erythrinus	Common Rosefinch	bio01	bio02	bio03	bio04	bio05	bio08	bio09	bio12	bio14	bio15	bio18	bio19	dem
Carpodacus nipalensis	Dark-breasted Rosefinch	bio01	bio02	bio03	bio04	bio05	bio08	bio09	bio12	bio14	bio15	bio18	bio19	dem
Carpodacus pulcherrimus	Beautiful Rosefinch	bio01	bio02	bio03	bio04	bio05	bio08	bio09	bio12	bio14	bio15	bio18	bio19	dem
Carpodacus rhodochlamys	Red-mantled Rosefinch	bio01	bio02	bio03	bio04	bio05		bio09	bio12		bio15	bio18		dem
Carpodacus rhodochrous	Pink-browed Rosefinch	bio01	bio02	bio03	bio04					bio14	bio15			dem
Carpodacus rodopeplus	Spot-winged Rosefinch	bio01		bio03	bio04	bio05				bio14	bio15	bio18	bio19
Carpodacus roseus	Pallas's Rosefinch	bio01	bio02	bio03	bio04	bio05	bio08	bio09	bio12	bio14	bio15	bio18		dem
Carpodacus rubicilloides	Streaked Rosefinch	bio01	bio02	bio03	bio04	bio05	bio08	bio09	bio12	bio14	bio15	bio18	bio19	dem
Carpodacus thura	White-browed Rosefinch	bio01	bio02	bio03	bio04	bio05	bio08	bio09	bio12	bio14	bio15	bio18	bio19	dem
Carpodacus trifasciatus	Three-banded Rosefinch	bio01	bio02	bio03	bio04			bio09	bio12	bio14	bio15	bio18	bio19	dem
Carpodacus vinaceus	Vinaceous Rosefinch		bio02	bio03	bio04	bio05	bio08	bio09	bio12	bio14	bio15	bio18	bio19	dem
Cecropis daurica	Red-rumped Swallow	bio01	bio02	bio03	bio04	bio05	bio08	bio09	bio12	bio14	bio15	bio18	bio19	dem
Cecropis striolata	Striated Swallow	bio01	bio02	bio03	bio04	bio05	bio08	bio09	bio12	bio14	bio15	bio18	bio19	dem
Celeus brachyurus	Rufous Woodpecker	bio01	bio02	bio03	bio04		bio08	bio09	bio12	bio14		bio18	bio19	dem
Centropus bengalensis	Lesser Coucal	bio01	bio02	bio03	bio04	bio05	bio08	bio09	bio12	bio14	bio15	bio18	bio19	dem
Centropus sinensis	Greater Coucal	bio01	bio02	bio03	bio04	bio05	bio08	bio09	bio12	bio14	bio15	bio18	bio19	dem
Cephalopyrus flammiceps	Fire-capped Tit	bio01	bio02	bio03	bio04	bio05	bio08	bio09	bio12	bio14	bio15	bio18	bio19	dem
Certhia discolor	Brown-throated Treecreeper	bio01		bio03	bio04			bio09				bio18		dem
Certhia familiaris	Eurasian Treecreeper	bio01	bio02	bio03	bio04	bio05	bio08	bio09	bio12	bio14	bio15	bio18	bio19	dem
Certhia himalayana	Bar-tailed Treecreeper	bio01	bio02	bio03	bio04	bio05		bio09	bio12	bio14	bio15	bio18	bio19	dem
Certhia nipalensis	Rusty-flanked Treecreeper	bio01		bio03	bio04		bio08			bio14	bio15	bio18
Ceryle rudis	Lesser Pied Kingfisher	bio01	bio02	bio03	bio04	bio05	bio08	bio09	bio12	bio14	bio15	bio18	bio19	dem
Cettia acanthizoides	Yellowish-bellied Bush Warbler	bio01	bio02	bio03	bio04	bio05	bio08	bio09	bio12	bio14	bio15	bio18	bio19	dem
Cettia brunnifrons	Grey-sided Bush Warbler	bio01	bio02	bio03	bio04	bio05	bio08	bio09	bio12	bio14	bio15	bio18	bio19	dem
Cettia canturians	Manchurian Bush Warbler	bio01	bio02	bio03	bio04	bio05	bio08	bio09	bio12	bio14	bio15	bio18	bio19	dem
Cettia cetti	Cetti's Warbler		bio02	bio03	bio04			bio09	bio12		bio15	bio18		dem
Cettia diphone	Japanese Bush-Warbler	bio01	bio02	bio03	bio04	bio05	bio08	bio09	bio12	bio14	bio15	bio18	bio19	dem
Cettia fortipes	Brownish-flanked Bush Warbler	bio01	bio02	bio03	bio04	bio05	bio08	bio09	bio12	bio14	bio15	bio18	bio19	dem
Cettia pallidipes	Pale-footed Bush Warbler	bio01	bio02	bio03	bio04	bio05	bio08	bio09	bio12	bio14	bio15	bio18	bio19	dem
Ceyx erithaca	Three-toed Kingfisher	bio01	bio02	bio03	bio04	bio05		bio09	bio12	bio14	bio15		bio19	dem
Chaimarrornis leucocephalus	White-capped Water Redstart	bio01	bio02	bio03	bio04	bio05	bio08	bio09	bio12	bio14	bio15	bio18	bio19	dem
Chalcoparia singalensis	Ruby-cheeked Sunbird	bio01	bio02	bio03	bio04		bio08	bio09	bio12	bio14		bio18	bio19	dem
Chalcophaps indica	Emerald Dove	bio01	bio02	bio03	bio04	bio05	bio08	bio09	bio12	bio14	bio15	bio18	bio19	dem
Charadrius alexandrinus	Kentish Plover	bio01	bio02	bio03	bio04	bio05	bio08	bio09	bio12	bio14	bio15	bio18	bio19	dem
Charadrius dubius	Little Ringed Plover	bio01	bio02	bio03	bio04	bio05	bio08	bio09	bio12	bio14	bio15	bio18	bio19	dem
Charadrius leschenaultii	Greater Sand Plover	bio01	bio02	bio03	bio04	bio05	bio08	bio09	bio12	bio14	bio15	bio18	bio19	dem
Charadrius mongolus	Lesser Sand Plover	bio01	bio02	bio03	bio04	bio05	bio08	bio09	bio12	bio14	bio15	bio18	bio19	dem
Charadrius placidus	Long-billed Ringed Plover	bio01	bio02	bio03	bio04	bio05	bio08	bio09	bio12	bio14	bio15	bio18	bio19	dem
Chlidonias hybrida	Whiskered Tern	bio01	bio02	bio03	bio04	bio05	bio08	bio09	bio12	bio14	bio15	bio18	bio19	dem
Chlidonias leucopterus	White-winged Tern	bio01	bio02	bio03	bio04	bio05	bio08	bio09	bio12	bio14	bio15	bio18	bio19	dem
Chlidonias niger	Black Tern		bio02	bio03	bio04			bio09	bio12	bio14	bio15	bio18	bio19	dem
Chloropsis aurifrons	Golden-fronted Leafbird	bio01	bio02	bio03	bio04	bio05	bio08	bio09	bio12	bio14	bio15	bio18	bio19	dem
Chloropsis cochinchinensis	Blue-winged Leafbird	bio01	bio02	bio03	bio04			bio09	bio12	bio14		bio18	bio19	dem
Chloropsis hardwickii	Orange-bellied Leafbird	bio01	bio02	bio03	bio04	bio05	bio08	bio09	bio12	bio14	bio15	bio18	bio19	dem
Chrysococcyx maculatus	Asian Emerald Cuckoo	bio01	bio02	bio03	bio04	bio05	bio08	bio09	bio12	bio14	bio15	bio18	bio19	dem
Chrysococcyx xanthorhynchus	Violet Cuckoo	bio01	bio02	bio03		bio05		bio09	bio12	bio14	bio15
Chrysocolaptes lucidus	Greater Flameback	bio01	bio02	bio03	bio04		bio08	bio09	bio12	bio14		bio18	bio19	dem
Chrysolophus amherstiae	Lady Amherst's Pheasant	bio01	bio02	bio03	bio04		bio08	bio09	bio12	bio14	bio15	bio18	bio19	dem
Chrysolophus pictus	Golden Pheasant	bio01	bio02	bio03	bio04	bio05	bio08	bio09	bio12	bio14	bio15	bio18	bio19	dem
Chrysomma sinense	Yellow-eyed Babbler	bio01	bio02	bio03	bio04		bio08	bio09	bio12	bio14		bio18	bio19	dem
Ciconia boyciana	Oriental White Stork	bio01	bio02	bio03	bio04	bio05	bio08	bio09	bio12	bio14	bio15	bio18	bio19	dem
Ciconia nigra	Black Stork	bio01	bio02	bio03	bio04	bio05	bio08	bio09	bio12	bio14	bio15	bio18	bio19	dem
Cinclidium frontale	Blue-fronted Robin		bio02	bio03	bio04	bio05		bio09	bio12	bio14	bio15	bio18	bio19	dem
Cinclidium leucurum	White-tailed Robin	bio01	bio02	bio03	bio04	bio05	bio08	bio09	bio12	bio14	bio15	bio18	bio19	dem
Cinclus cinclus	White-throated Dipper	bio01	bio02	bio03	bio04	bio05	bio08	bio09	bio12	bio14	bio15	bio18	bio19	dem
Cinclus pallasii	Brown Dipper	bio01	bio02	bio03	bio04	bio05	bio08	bio09	bio12	bio14	bio15	bio18	bio19	dem
Cinnyris asiaticus	Purple Sunbird	bio01	bio02	bio03	bio04	bio05	bio08		bio12	bio14		bio18	bio19	dem
Cinnyris jugularis	Olive-backed Sunbird	bio01	bio02	bio03	bio04	bio05	bio08	bio09	bio12	bio14	bio15	bio18	bio19	dem
Circaetus gallicus	Short-toed Snake Eagle	bio01	bio02	bio03		bio05		bio09	bio12		bio15	bio18	bio19	dem
Circus aeruginosus	Western Marsh Harrier	bio01	bio02	bio03	bio04	bio05	bio08	bio09	bio12	bio14	bio15	bio18	bio19	dem
Circus cyaneus	Hen Harrier	bio01	bio02	bio03	bio04	bio05	bio08	bio09	bio12	bio14	bio15	bio18	bio19	dem
Circus macrourus	Pallid Harrier	bio01	bio02	bio03	bio04	bio05	bio08		bio12	bio14	bio15	bio18		dem
Circus melanoleucos	Pied Harrier	bio01	bio02	bio03	bio04	bio05	bio08	bio09	bio12	bio14	bio15	bio18	bio19	dem
Circus spilonotus	Eastern Marsh Harrier	bio01	bio02	bio03	bio04	bio05	bio08	bio09	bio12	bio14	bio15	bio18	bio19	dem
Cissa chinensis	Green Magpie	bio01	bio02	bio03	bio04	bio05	bio08	bio09	bio12	bio14		bio18	bio19	dem
Cissa hypoleuca	Short-tailed Magpie	bio01		bio03	bio04	bio05		bio09				bio18	bio19
Cisticola exilis	Golden-headed Cisticola	bio01	bio02	bio03	bio04		bio08	bio09	bio12	bio14	bio15	bio18	bio19	dem
Cisticola juncidis	Zitting Cisticola	bio01	bio02	bio03	bio04	bio05	bio08	bio09	bio12	bio14	bio15	bio18	bio19	dem
Clamator coromandus	Chestnut-winged Cuckoo	bio01	bio02	bio03	bio04	bio05	bio08	bio09	bio12	bio14	bio15	bio18	bio19	dem
Coccothraustes coccothraustes	Hawfinch	bio01	bio02	bio03	bio04	bio05	bio08	bio09	bio12	bio14	bio15	bio18	bio19	dem
Cochoa purpurea	Purple Cochoa	bio01	bio02	bio03	bio04		bio08	bio09		bio14		bio18
Columba hodgsonii	Speckled Wood Pigeon	bio01	bio02	bio03	bio04	bio05	bio08	bio09	bio12	bio14	bio15	bio18	bio19	dem
Columba leuconota	Snow Pigeon	bio01	bio02	bio03	bio04	bio05		bio09	bio12	bio14	bio15	bio18	bio19	dem
Columba livia	Rock Dove	bio01	bio02	bio03	bio04	bio05	bio08	bio09	bio12	bio14	bio15	bio18	bio19	dem
Columba oenas	Stock Dove	bio01	bio02	bio03	bio04	bio05	bio08	bio09	bio12	bio14	bio15	bio18		dem
Columba palumbus	Common Wood Pigeon	bio01	bio02		bio04	bio05	bio08	bio09	bio12	bio14	bio15	bio18	bio19	dem
Columba pulchricollis	Ashy Wood Pigeon	bio01		bio03	bio04		bio08	bio09	bio12	bio14	bio15	bio18	bio19	dem
Columba rupestris	Hill Pigeon	bio01	bio02	bio03	bio04	bio05	bio08	bio09	bio12	bio14	bio15	bio18	bio19	dem
Conostoma oemodium	Great Parrotbill	bio01	bio02	bio03	bio04			bio09	bio12	bio14	bio15	bio18	bio19	dem
Copsychus malabaricus	White-rumped Shama	bio01	bio02	bio03	bio04	bio05	bio08	bio09	bio12	bio14	bio15	bio18	bio19	dem
Copsychus saularis	Oriental Magpie Robin	bio01	bio02	bio03	bio04	bio05	bio08	bio09	bio12	bio14	bio15	bio18	bio19	dem
Coracias benghalensis	Indian Roller	bio01	bio02	bio03	bio04	bio05	bio08	bio09	bio12		bio15	bio18	bio19	dem
Coracias garrulus	European Roller	bio01	bio02	bio03	bio04	bio05	bio08	bio09	bio12	bio14	bio15	bio18	bio19	dem
Coracina macei	Large Cuckoo-shrike	bio01	bio02	bio03	bio04		bio08	bio09	bio12	bio14	bio15	bio18	bio19	dem
Coracina melaschistos	Black-winged Cuckoo-shrike	bio01	bio02	bio03	bio04	bio05	bio08	bio09	bio12	bio14	bio15	bio18	bio19	dem
Corvus corax	Common Raven	bio01	bio02	bio03	bio04	bio05	bio08	bio09	bio12	bio14	bio15	bio18	bio19	dem
Corvus corone	Carrion Crow	bio01	bio02	bio03	bio04	bio05	bio08	bio09	bio12	bio14	bio15	bio18	bio19	dem
Corvus dauuricus	Daurian Jackdaw	bio01	bio02	bio03	bio04	bio05	bio08	bio09	bio12	bio14	bio15	bio18	bio19	dem
Corvus frugilegus	Rook	bio01	bio02	bio03	bio04	bio05	bio08	bio09	bio12	bio14	bio15	bio18	bio19	dem
Corvus levaillantii	Jungle Crow	bio01		bio03	bio04	bio05	bio08				bio15	bio18
Corvus macrorhynchos	Large-billed Crow	bio01	bio02	bio03	bio04	bio05	bio08	bio09	bio12	bio14	bio15	bio18	bio19	dem
Corvus monedula	Eurasian Jackdaw	bio01	bio02		bio04		bio08	bio09	bio12	bio14	bio15	bio18	bio19	dem
Corvus pectoralis	Collared Crow	bio01	bio02	bio03	bio04	bio05	bio08	bio09	bio12	bio14	bio15	bio18	bio19	dem
Coturnicops exquisitus	Swinhoe's Rail	bio01	bio02	bio03	bio04	bio05	bio08	bio09	bio12	bio14	bio15	bio18		dem
Coturnix coturnix	Common Quail	bio01	bio02		bio04	bio05	bio08	bio09	bio12		bio15	bio18	bio19	dem
Coturnix japonica	Japanese Quail	bio01	bio02	bio03	bio04	bio05	bio08	bio09	bio12	bio14	bio15	bio18	bio19	dem
Crex crex	Corncrake	bio01	bio02	bio03	bio04	bio05		bio09	bio12	bio14	bio15	bio18	bio19	dem
Crossoptilon auritum	Blue Eared Pheasant		bio02	bio03	bio04		bio08	bio09	bio12	bio14	bio15	bio18	bio19	dem
Crossoptilon crossoptilon	White Eared Pheasant	bio01	bio02	bio03	bio04	bio05		bio09	bio12	bio14	bio15	bio18	bio19	dem
Crossoptilon harmani	Tibetan Eared Pheasant	bio01		bio03	bio04	bio05	bio08	bio09		bio14	bio15	bio18	bio19
Cuculus canorus	Common Cuckoo	bio01	bio02	bio03	bio04	bio05	bio08	bio09	bio12	bio14	bio15	bio18	bio19	dem
Cuculus micropterus	Indian Cuckoo	bio01	bio02	bio03	bio04	bio05	bio08	bio09	bio12	bio14	bio15	bio18	bio19	dem
Cuculus nisicolor	Hodgson's Hawk-cuckoo		bio02		bio04	bio05		bio09			bio15		bio19	dem
Cuculus poliocephalus	Lesser Cuckoo	bio01	bio02	bio03	bio04	bio05	bio08	bio09	bio12	bio14	bio15	bio18	bio19	dem
Cuculus saturatus	Himalayan Cuckoo	bio01	bio02	bio03	bio04	bio05	bio08	bio09	bio12	bio14	bio15	bio18	bio19	dem
Culicicapa ceylonensis	Grey-headed Canary Flycatcher	bio01	bio02	bio03	bio04	bio05	bio08	bio09	bio12	bio14	bio15	bio18	bio19	dem
Cutia nipalensis	Himalayan Cutia	bio01	bio02	bio03	bio04	bio05		bio09	bio12	bio14	bio15	bio18
Cyanopica cyanus	Azure-winged Magpie	bio01	bio02	bio03	bio04	bio05	bio08	bio09	bio12	bio14	bio15	bio18	bio19	dem
Cyanoptila cyanomelana	Blue-and-white Flycatcher	bio01	bio02	bio03	bio04	bio05	bio08	bio09	bio12	bio14	bio15	bio18	bio19	dem
Cygnus columbianus	Tundra Swan	bio01	bio02	bio03	bio04	bio05	bio08	bio09	bio12	bio14	bio15	bio18	bio19	dem
Cygnus cygnus	Whooper Swan	bio01	bio02	bio03	bio04	bio05	bio08	bio09	bio12	bio14	bio15	bio18	bio19	dem
Cygnus olor	Mute Swan		bio02	bio03	bio04	bio05	bio08	bio09	bio12	bio14	bio15	bio18		dem
Cyornis banyumas	Hill Blue Flycatcher	bio01	bio02	bio03	bio04	bio05	bio08	bio09	bio12	bio14	bio15	bio18	bio19	dem
Cyornis brunneatus	Brown-chested Jungle Flycatcher	bio01	bio02	bio03	bio04	bio05	bio08	bio09	bio12	bio14	bio15	bio18	bio19	dem
Cyornis concretus	White-tailed Flycatcher	bio01	bio02	bio03	bio04		bio08	bio09	bio12					dem
Cyornis glaucicomans	Chinese Blue-flycatcher	bio01	bio02	bio03	bio04	bio05	bio08	bio09	bio12	bio14	bio15	bio18	bio19	dem
Cyornis hainanus	Hainan Blue Flycatcher	bio01	bio02	bio03	bio04	bio05	bio08	bio09	bio12	bio14	bio15	bio18	bio19	dem
Cyornis rubeculoides	Blue-throated Flycatcher	bio01	bio02	bio03	bio04	bio05	bio08	bio09	bio12	bio14	bio15	bio18	bio19	dem
Cyornis unicolor	Pale Blue Flycatcher	bio01	bio02	bio03	bio04	bio05	bio08	bio09	bio12	bio14	bio15	bio18	bio19	dem
Cypsiurus balasiensis	Asian Palm Swift	bio01	bio02	bio03	bio04	bio05		bio09	bio12	bio14	bio15	bio18	bio19	dem
Delichon dasypus	Asian House Martin	bio01	bio02	bio03	bio04	bio05	bio08	bio09	bio12	bio14	bio15	bio18	bio19	dem
Delichon nipalense	Nepal House Martin	bio01	bio02	bio03	bio04	bio05	bio08	bio09		bio14	bio15	bio18	bio19	dem
Delichon urbica	Northern House-Martin	bio01	bio02	bio03	bio04	bio05	bio08	bio09	bio12	bio14	bio15	bio18	bio19	dem
Dendrocitta formosae	Gray Treepie	bio01	bio02	bio03	bio04	bio05	bio08	bio09	bio12	bio14	bio15	bio18	bio19	dem
Dendrocitta frontalis	Collared Treepie	bio01	bio02	bio03	bio04			bio09	bio12	bio14	bio15	bio18	bio19	dem
Dendrocitta vagabunda	Rufous Treepie	bio01	bio02	bio03	bio04		bio08	bio09		bio14	bio15	bio18	bio19	dem
Dendrocopos atratus	Stripe-breasted Woodpecker	bio01	bio02	bio03	bio04	bio05		bio09	bio12	bio14		bio18	bio19	dem
Dendrocopos canicapillus	Grey-capped Woodpecker	bio01	bio02	bio03	bio04	bio05	bio08	bio09	bio12	bio14	bio15	bio18	bio19	dem
Dendrocopos cathpharius	Crimson-breasted Woodpecker	bio01	bio02	bio03	bio04	bio05	bio08	bio09	bio12	bio14	bio15	bio18	bio19	dem
Dendrocopos darjellensis	Darjelling Woodpecker	bio01	bio02	bio03	bio04	bio05		bio09	bio12	bio14	bio15	bio18	bio19	dem
Dendrocopos hyperythrus	Rufous-bellied Woodpecker	bio01	bio02	bio03	bio04	bio05	bio08	bio09	bio12	bio14	bio15	bio18	bio19	dem
Dendrocopos kizuki	Pygmy Woodpecker	bio01	bio02	bio03		bio05		bio09		bio14		bio18	bio19	dem
Dendrocopos leucopterus	White-winged Woodpecker	bio01	bio02	bio03	bio04	bio05	bio08	bio09	bio12	bio14	bio15	bio18	bio19	dem
Dendrocopos leucotos	White-backed Woodpecker	bio01	bio02	bio03	bio04	bio05	bio08	bio09	bio12	bio14	bio15	bio18	bio19	dem
Dendrocopos major	Great Spotted Woodpecker	bio01	bio02	bio03	bio04	bio05	bio08	bio09	bio12	bio14	bio15	bio18	bio19	dem
Dendrocopos minor	Lesser Spotted Woodpecker	bio01	bio02	bio03	bio04	bio05		bio09	bio12	bio14	bio15	bio18	bio19	dem
Dendrocygna javanica	Lesser Whistling Duck	bio01				bio05	bio08	bio09	bio12					dem
Dendronanthus indicus	Forest Wagtail	bio01	bio02	bio03	bio04	bio05	bio08	bio09	bio12	bio14	bio15	bio18	bio19	dem
Dicaeum chrysorrheum	Yellow-vented Flowerpecker	bio01	bio02	bio03	bio04	bio05	bio08		bio12		bio15	bio18	bio19	dem
Dicaeum concolor	Plain Flowerpecker	bio01	bio02	bio03	bio04	bio05	bio08	bio09	bio12	bio14	bio15	bio18	bio19	dem
Dicaeum cruentatum	Scarlet-backed Flowerpecker	bio01	bio02	bio03	bio04	bio05	bio08	bio09	bio12	bio14	bio15	bio18	bio19	dem
Dicaeum ignipectus	Fire-breasted Flowerpecker	bio01	bio02	bio03	bio04	bio05	bio08	bio09	bio12	bio14	bio15	bio18	bio19	dem
Dicaeum melanoxanthum	Yellow-bellied Flowerpecker	bio01	bio02	bio03	bio04	bio05	bio08	bio09	bio12	bio14	bio15	bio18	bio19	dem
Dicrurus aeneus	Bronzed Drongo	bio01	bio02	bio03	bio04		bio08	bio09	bio12	bio14	bio15	bio18	bio19	dem
Dicrurus annectans	Crow-billed Drongo	bio01	bio02	bio03	bio04	bio05	bio08	bio09	bio12	bio14			bio19	dem
Dicrurus hottentottus	Hair-crested Drongo	bio01	bio02	bio03	bio04	bio05	bio08	bio09	bio12	bio14	bio15	bio18	bio19	dem
Dicrurus leucophaeus	Ashy Drongo	bio01	bio02	bio03	bio04	bio05	bio08	bio09	bio12	bio14	bio15	bio18	bio19	dem
Dicrurus macrocercus	Black Drongo	bio01	bio02	bio03	bio04	bio05	bio08	bio09	bio12	bio14	bio15	bio18	bio19	dem
Dicrurus paradiseus	Greater Racket-tailed Drongo	bio01	bio02	bio03	bio04		bio08	bio09	bio12	bio14		bio18	bio19	dem
Dicrurus remifer	Lesser Racket-tailed Drongo	bio01	bio02	bio03	bio04		bio08	bio09	bio12			bio18	bio19	dem
Ducula aenea	Green Imperial-pigeon	bio01	bio02	bio03	bio04		bio08	bio09		bio14		bio18	bio19	dem
Ducula badia	Mountain Imperial Pigeon	bio01	bio02	bio03	bio04	bio05		bio09	bio12	bio14	bio15	bio18	bio19	dem
Dupetor flavicollis	Black Bittern	bio01	bio02	bio03	bio04	bio05	bio08	bio09	bio12	bio14	bio15	bio18	bio19	dem
Egretta eulophotes	Chinese Egret	bio01	bio02	bio03	bio04	bio05	bio08	bio09	bio12	bio14	bio15	bio18	bio19	dem
Egretta garzetta	Little Egret	bio01	bio02	bio03	bio04	bio05	bio08	bio09	bio12	bio14	bio15	bio18	bio19	dem
Egretta intermedia	Intermediate Egret	bio01	bio02	bio03	bio04	bio05	bio08	bio09	bio12	bio14	bio15	bio18	bio19	dem
Egretta sacra	Pacific Reef Heron	bio01	bio02	bio03	bio04	bio05	bio08	bio09	bio12	bio14		bio18	bio19	dem
Elanus caeruleus	Black-winged Kite	bio01	bio02	bio03	bio04	bio05	bio08	bio09	bio12	bio14	bio15	bio18	bio19	dem
Emberiza aureola	Yellow-breasted Bunting	bio01	bio02	bio03	bio04	bio05	bio08	bio09	bio12	bio14	bio15	bio18	bio19	dem
Emberiza bruniceps	Brown-headed Bunting	bio01	bio02	bio03	bio04	bio05	bio08	bio09	bio12	bio14	bio15	bio18	bio19	dem
Emberiza buchanani	Gray-necked Bunting	bio01	bio02	bio03	bio04		bio08	bio09	bio12		bio15	bio18	bio19	dem
Emberiza chrysophrys	Yellow-browed Bunting	bio01	bio02	bio03	bio04	bio05	bio08	bio09	bio12	bio14	bio15	bio18	bio19	dem
Emberiza cia	Rock Bunting	bio01	bio02		bio04	bio05	bio08	bio09	bio12	bio14	bio15		bio19	dem
Emberiza cioides	Meadow Bunting	bio01	bio02	bio03	bio04	bio05	bio08	bio09	bio12	bio14	bio15	bio18	bio19	dem
Emberiza citrinella	Yellowhammer	bio01	bio02	bio03	bio04	bio05	bio08	bio09	bio12	bio14	bio15	bio18	bio19	dem
Emberiza elegans	Yellow-throated Bunting	bio01	bio02	bio03	bio04	bio05	bio08	bio09	bio12	bio14	bio15	bio18	bio19	dem
Emberiza fucata	Chestnut-eared Bunting	bio01	bio02	bio03	bio04	bio05	bio08	bio09	bio12	bio14	bio15	bio18	bio19	dem
Emberiza godlewskii	Godlewski's Bunting	bio01	bio02	bio03	bio04	bio05	bio08	bio09	bio12	bio14	bio15	bio18	bio19	dem
Emberiza hortulana	Ortolan bunting	bio01	bio02		bio04	bio05		bio09	bio12		bio15			dem
Emberiza jankowskii	Jankowski's Bunting	bio01	bio02	bio03	bio04	bio05		bio09			bio15	bio18	bio19	dem
Emberiza koslowi	Tibetan Bunting	bio01	bio02	bio03	bio04			bio09	bio12	bio14	bio15	bio18	bio19	dem
Emberiza leucocephalos	Pine Bunting	bio01	bio02	bio03	bio04	bio05	bio08	bio09	bio12	bio14	bio15	bio18	bio19	dem
Emberiza pallasi	Pallas's Bunting	bio01	bio02	bio03	bio04	bio05	bio08	bio09	bio12	bio14	bio15	bio18	bio19	dem
Emberiza pusilla	Little Bunting	bio01	bio02	bio03	bio04	bio05	bio08	bio09	bio12	bio14	bio15	bio18	bio19	dem
Emberiza rustica	Rustic Bunting	bio01	bio02	bio03	bio04	bio05	bio08	bio09	bio12	bio14	bio15	bio18	bio19	dem
Emberiza rutila	Chestnut Bunting	bio01	bio02	bio03	bio04	bio05	bio08	bio09	bio12	bio14	bio15	bio18	bio19	dem
Emberiza schoeniclus	Reed Bunting	bio01	bio02	bio03	bio04	bio05	bio08	bio09	bio12	bio14	bio15	bio18	bio19	dem
Emberiza spodocephala	Black-faced Bunting	bio01	bio02	bio03	bio04	bio05	bio08	bio09	bio12	bio14	bio15	bio18	bio19	dem
Emberiza sulphurata	Yellow Bunting	bio01	bio02	bio03		bio05					bio15			dem
Emberiza tristrami	Tristram's Bunting	bio01	bio02	bio03	bio04	bio05	bio08	bio09	bio12	bio14	bio15	bio18	bio19	dem
Emberiza yessoensis	Ochre-rumped Bunting	bio01	bio02	bio03	bio04	bio05	bio08	bio09	bio12	bio14	bio15		bio19	dem
Enicurus immaculatus	Black-backed Forktail	bio01	bio02	bio03	bio04		bio08	bio09	bio12	bio14		bio18	bio19	dem
Enicurus leschenaulti	White-crowned Forktail	bio01	bio02	bio03	bio04	bio05	bio08	bio09	bio12	bio14	bio15	bio18	bio19	dem
Enicurus maculatus	Spotted Forktail	bio01	bio02	bio03	bio04	bio05	bio08	bio09	bio12	bio14	bio15	bio18	bio19	dem
Enicurus schistaceus	Slaty-backed Forktail	bio01	bio02	bio03	bio04	bio05	bio08	bio09	bio12	bio14	bio15	bio18	bio19	dem
Enicurus scouleri	Little Forktail	bio01	bio02	bio03	bio04	bio05	bio08	bio09	bio12	bio14	bio15	bio18	bio19	dem
Eophona migratoria	Yellow-billed Grosbeak	bio01	bio02	bio03	bio04	bio05	bio08	bio09	bio12	bio14	bio15	bio18	bio19	dem
Eophona personata	Japenese Grosbeak	bio01	bio02	bio03	bio04	bio05	bio08	bio09	bio12	bio14	bio15	bio18	bio19	dem
Eremophila alpestris	Horned Lark	bio01	bio02	bio03	bio04	bio05	bio08	bio09	bio12	bio14	bio15	bio18	bio19	dem
Erithacus akahige	Japanese Robin		bio02	bio03		bio05	bio08	bio09	bio12	bio14	bio15	bio18		dem
Erithacus rubecula	European Robin	bio01	bio02	bio03	bio04	bio05	bio08	bio09	bio12	bio14	bio15	bio18	bio19	dem
Erpornis zantholeuca	White-bellied Yuhina	bio01	bio02	bio03	bio04	bio05	bio08	bio09	bio12	bio14	bio15	bio18	bio19	dem
Eudynamys scolopacea	Common Koel	bio01	bio02	bio03	bio04	bio05	bio08	bio09	bio12	bio14	bio15	bio18	bio19	dem
Eumyias thalassinus	Verditer Flycatcher	bio01	bio02	bio03	bio04	bio05	bio08	bio09	bio12	bio14	bio15	bio18	bio19	dem
Eurynorhynchus pygmeus	Spoon-billed Sandpiper	bio01	bio02	bio03			bio08	bio09	bio12	bio14	bio15	bio18	bio19	dem
Eurystomus orientalis	Dollarbird	bio01	bio02	bio03	bio04	bio05	bio08	bio09	bio12	bio14	bio15	bio18	bio19	dem
Falco amurensis	Amur Falcon	bio01	bio02	bio03	bio04	bio05	bio08	bio09	bio12	bio14	bio15	bio18	bio19	dem
Falco cherrug	Saker Falcon	bio01	bio02	bio03	bio04	bio05	bio08	bio09	bio12	bio14	bio15	bio18	bio19	dem
Falco columbarius	Merlin	bio01	bio02	bio03	bio04	bio05	bio08	bio09	bio12	bio14	bio15	bio18	bio19	dem
Falco naumanni	Lesser Kestrel	bio01	bio02	bio03	bio04	bio05	bio08	bio09	bio12	bio14	bio15	bio18	bio19	dem
Falco peregrinus	Peregrine Falcon	bio01	bio02	bio03	bio04	bio05	bio08	bio09	bio12	bio14	bio15	bio18	bio19	dem
Falco severus	Oriental Hobby	bio01	bio02	bio03	bio04		bio08	bio09	bio12			bio18	bio19	dem
Falco subbuteo	Eurasian Hobby	bio01	bio02	bio03	bio04	bio05	bio08	bio09	bio12	bio14	bio15	bio18	bio19	dem
Falco tinnunculus	Common Kestrel	bio01	bio02	bio03	bio04	bio05	bio08	bio09	bio12	bio14	bio15	bio18	bio19	dem
Ficedula albicilla	Taiga Flycatcher	bio01	bio02	bio03	bio04	bio05	bio08	bio09	bio12	bio14	bio15	bio18	bio19	dem
Ficedula elisae	Green-backed Flycatcher	bio01	bio02	bio03	bio04	bio05	bio08	bio09	bio12	bio14	bio15	bio18	bio19	dem
Ficedula hodgsonii	Slaty-backed Flycatcher	bio01	bio02	bio03	bio04	bio05		bio09	bio12	bio14	bio15	bio18	bio19	dem
Ficedula hyperythra	Snowy-browed Flycatcher	bio01	bio02	bio03	bio04	bio05	bio08	bio09	bio12	bio14	bio15	bio18	bio19	dem
Ficedula monileger	White-gorgetted Flycatcher	bio01	bio02	bio03	bio04		bio08		bio12		bio15	bio18	bio19	dem
Ficedula mugimaki	Mugimaki Flycatcher	bio01	bio02	bio03	bio04	bio05	bio08	bio09	bio12	bio14	bio15	bio18	bio19	dem
Ficedula narcissina	Narcissus Flycatcher	bio01	bio02	bio03	bio04	bio05	bio08	bio09	bio12	bio14	bio15	bio18	bio19	dem
Ficedula sapphira	Sapphire Flycatcher	bio01	bio02	bio03	bio04		bio08	bio09	bio12	bio14			bio19	dem
Ficedula strophiata	Rufous-gorgeted Flycatcher	bio01	bio02	bio03	bio04	bio05	bio08	bio09	bio12	bio14	bio15	bio18	bio19	dem
Ficedula tricolor	Slaty-blue Flycatcher	bio01	bio02	bio03	bio04	bio05		bio09	bio12	bio14	bio15	bio18	bio19	dem
Ficedula westermanni	Little Pied Flycatcher	bio01	bio02	bio03	bio04	bio05	bio08	bio09	bio12	bio14	bio15	bio18	bio19	dem
Ficedula zanthopygia	Yellow-rumped Flycatcher	bio01	bio02	bio03	bio04	bio05	bio08	bio09	bio12	bio14	bio15	bio18	bio19	dem
Francolinus pintadeanus	Chinese Francolin	bio01	bio02	bio03	bio04	bio05	bio08	bio09	bio12	bio14	bio15	bio18	bio19	dem
Fringilla coelebs	Chaffinch	bio01	bio02	bio03	bio04	bio05	bio08	bio09	bio12	bio14	bio15	bio18	bio19	dem
Fringilla montifringilla	Brambling	bio01	bio02	bio03	bio04	bio05	bio08	bio09	bio12	bio14	bio15	bio18	bio19	dem
Fulica atra	Common Coot	bio01	bio02	bio03	bio04	bio05	bio08	bio09	bio12	bio14	bio15	bio18	bio19	dem
Fulvetta formosana	Taiwan Fulvetta		bio02		bio04				bio12		bio15		bio19
Galerida cristata	Crested Lark	bio01	bio02	bio03	bio04	bio05	bio08	bio09	bio12	bio14	bio15	bio18	bio19	dem
Gallicrex cinerea	Watercock	bio01	bio02	bio03	bio04	bio05	bio08	bio09	bio12	bio14	bio15	bio18	bio19	dem
Gallinago gallinago	Common Snipe	bio01	bio02	bio03	bio04	bio05	bio08	bio09	bio12	bio14	bio15	bio18	bio19	dem
Gallinago megala	Swinhoe's Snipe	bio01	bio02	bio03	bio04	bio05	bio08	bio09	bio12	bio14	bio15	bio18	bio19	dem
Gallinago nemoricola	Wood Snipe	bio01	bio02		bio04	bio05		bio09	bio12	bio14	bio15	bio18	bio19	dem
Gallinago solitaria	Solitary Snipe	bio01	bio02	bio03		bio05	bio08	bio09	bio12	bio14	bio15	bio18	bio19	dem
Gallinago stenura	Pintail Snipe	bio01	bio02	bio03	bio04	bio05	bio08	bio09	bio12	bio14	bio15	bio18	bio19	dem
Gallinula chloropus	Common Moorhen	bio01	bio02	bio03	bio04	bio05	bio08	bio09	bio12	bio14	bio15	bio18	bio19	dem
Gallirallus striatus	Slaty-breasted Rail	bio01	bio02	bio03	bio04		bio08	bio09	bio12	bio14	bio15	bio18	bio19	dem
Gallus gallus	Red Junglefowl	bio01	bio02	bio03	bio04	bio05	bio08	bio09	bio12	bio14	bio15	bio18	bio19	dem
Gampsorhynchus rufulus	White-hooded Babbler	bio01	bio02	bio03	bio04		bio08	bio09	bio12	bio14	bio15	bio18	bio19	dem
Garrulax affinis	Black-faced Laughingthrush	bio01	bio02	bio03	bio04	bio05	bio08	bio09	bio12	bio14	bio15	bio18	bio19	dem
Garrulax albogularis	White-throated Laughingthrush	bio01	bio02	bio03	bio04	bio05	bio08	bio09	bio12	bio14	bio15	bio18	bio19	dem
Garrulax bieti	White-speckled Laughingthrush	bio01	bio02	bio03	bio04			bio09	bio12	bio14		bio18	bio19	dem
Garrulax caerulatus	Grey-sided Laughingthrush				bio04	bio05						bio18	bio19
Garrulax canorus	Hwamei	bio01	bio02	bio03	bio04	bio05	bio08	bio09	bio12	bio14	bio15	bio18	bio19	dem
Garrulax chinensis	Black-throated Laughingthrush	bio01	bio02	bio03	bio04	bio05	bio08	bio09	bio12	bio14	bio15	bio18	bio19	dem
Garrulax cineraceus	Ashy Lauthingthrush	bio01	bio02	bio03	bio04	bio05	bio08	bio09	bio12	bio14	bio15	bio18	bio19	dem
Garrulax davidi	Plain Laughingthrush	bio01	bio02	bio03	bio04	bio05	bio08	bio09	bio12	bio14	bio15	bio18	bio19	dem
Garrulax elliotii	Elliot's Laughingthrush	bio01	bio02	bio03	bio04	bio05	bio08	bio09	bio12	bio14	bio15	bio18	bio19	dem
Garrulax erythrocephalus	Chestnut-crowned Laughingthrush	bio01		bio03	bio04	bio05	bio08	bio09	bio12	bio14	bio15	bio18	bio19	dem
Garrulax formosus	Red-winged Laughingthrush	bio01	bio02	bio03	bio04			bio09	bio12	bio14	bio15	bio18	bio19	dem
Garrulax henrici	Brown-cheeked Laughingthrush	bio01	bio02	bio03	bio04	bio05	bio08	bio09	bio12	bio14	bio15	bio18	bio19	dem
Garrulax leucolophus	White-crested Laughingthrush	bio01	bio02	bio03	bio04	bio05	bio08	bio09	bio12			bio18	bio19	dem
Garrulax lineatus	Streaked Laughingthrush	bio01		bio03				bio09		bio14	bio15
Garrulax lunulatus	Barred Laughingthrush	bio01	bio02	bio03	bio04	bio05	bio08	bio09	bio12	bio14	bio15		bio19	dem
Garrulax maesi	Grey Laughingthrush	bio01	bio02	bio03	bio04	bio05		bio09	bio12		bio15	bio18	bio19	dem
Garrulax maximus	Giant Laughingthrush	bio01	bio02	bio03	bio04		bio08	bio09	bio12	bio14	bio15		bio19	dem
Garrulax merulinus	Spot-breasted Laughingthrush	bio01	bio02	bio03	bio04		bio08		bio12	bio14	bio15	bio18	bio19	dem
Garrulax milnei	Red-tailed Laughingthrush	bio01		bio03	bio04	bio05	bio08	bio09	bio12	bio14	bio15	bio18	bio19	dem
Garrulax monileger	Lesser Necklaced Laughingthrush	bio01	bio02	bio03	bio04	bio05	bio08	bio09	bio12	bio14	bio15	bio18	bio19	dem
Garrulax morrisonianus	White-whiskered Laughingthrush		bio02		bio04				bio12	bio14			bio19
Garrulax ocellatus	Spotted Langhingthrush		bio02	bio03	bio04		bio08	bio09	bio12	bio14	bio15	bio18	bio19	dem
Garrulax pectoralis	Greater Necklaced Laughingthrush	bio01	bio02	bio03	bio04	bio05	bio08	bio09	bio12	bio14	bio15	bio18	bio19	dem
Garrulax perspicillatus	Masked Laughingthrush	bio01	bio02	bio03	bio04	bio05	bio08	bio09	bio12	bio14	bio15	bio18	bio19	dem
Garrulax poecilorhynchus	Rusty Laughingthrush	bio01	bio02	bio03	bio04		bio08	bio09	bio12	bio14	bio15	bio18	bio19	dem
Garrulax ruficollis	Rufous-necked Laughingthrush	bio01	bio02	bio03	bio04			bio09		bio14	bio15	bio18	bio19	dem
Garrulax sannio	White-browed Laughingthrush	bio01	bio02	bio03	bio04	bio05	bio08	bio09	bio12	bio14	bio15	bio18	bio19	dem
Garrulax squamatus	Blue-winged Laughingthrush	bio01	bio02	bio03	bio04	bio05	bio08	bio09	bio12	bio14	bio15	bio18	bio19	dem
Garrulax striatus	Striated Laughingthrush	bio01		bio03	bio04		bio08		bio12	bio14		bio18
Garrulax subunicolor	Scaly Laughingthrush	bio01		bio03	bio04		bio08			bio14	bio15	bio18
Garrulax sukatschewi	Snowy-cheeked Laughingthrush			bio03	bio04			bio09	bio12	bio14	bio15		bio19	dem
Garrulax variegatus	Variegated Laughingthrush	bio01	bio02	bio03	bio04			bio09		bio14	bio15
Garrulus glandarius	Eurasian Jay	bio01	bio02	bio03	bio04	bio05	bio08	bio09	bio12	bio14	bio15	bio18	bio19	dem
Gavia arctica	Black-throated Diver		bio02	bio03			bio08	bio09	bio12	bio14				dem
Gavia stellata	Red-throated Diver	bio01	bio02	bio03	bio04	bio05	bio08	bio09	bio12	bio14	bio15	bio18	bio19	dem
Gecinulus grantia	Pale-headed Woodpecker	bio01	bio02	bio03	bio04			bio09	bio12			bio18	bio19	dem
Gelochelidon nilotica	Gull-billed Tern	bio01	bio02	bio03	bio04	bio05	bio08	bio09	bio12	bio14	bio15	bio18	bio19	dem
Glareola lactea	Small Pratincole	bio01	bio02	bio03	bio04			bio09		bio14	bio15	bio18	bio19	dem
Glareola maldivarum	Oriental Pratincole	bio01	bio02	bio03	bio04	bio05	bio08	bio09	bio12	bio14	bio15	bio18	bio19	dem
Glareola pratincola	Collared Pratincole	bio01	bio02	bio03	bio04	bio05		bio09	bio12	bio14	bio15	bio18	bio19	dem
Glaucidium brodiei	Collared Owlet	bio01	bio02	bio03	bio04	bio05	bio08	bio09	bio12	bio14	bio15	bio18	bio19	dem
Glaucidium cuculoides	Asian Barred Owlet	bio01	bio02	bio03	bio04	bio05	bio08	bio09	bio12	bio14	bio15	bio18	bio19	dem
Gorsachius magnificus	White-eared Night Heron	bio01	bio02	bio03	bio04	bio05	bio08	bio09	bio12	bio14	bio15	bio18	bio19	dem
Gorsachius melanolophus	Malayan Night Heron	bio01	bio02	bio03	bio04		bio08	bio09	bio12	bio14	bio15		bio19	dem
Gracula religiosa	Hill Myna	bio01	bio02	bio03	bio04			bio09		bio14		bio18	bio19	dem
Gracupica contra	Asian Pied Starling	bio01	bio02	bio03	bio04			bio09				bio18	bio19	dem
Gracupica nigricollis	Black-collared Starling	bio01	bio02	bio03	bio04	bio05	bio08	bio09	bio12	bio14	bio15	bio18	bio19	dem
Graminicola bengalensis	Rufous-rumped Grassbird	bio01	bio02		bio04		bio08	bio09	bio12		bio15		bio19
Grandala coelicolor	Grandala		bio02	bio03	bio04	bio05		bio09	bio12	bio14	bio15	bio18	bio19	dem
Grus grus	Common Crane	bio01	bio02	bio03	bio04	bio05	bio08	bio09	bio12	bio14	bio15	bio18	bio19	dem
Grus japonensis	Red-crowned Crane		bio02	bio03	bio04	bio05	bio08	bio09	bio12	bio14	bio15	bio18	bio19	dem
Grus leucogeranus	Siberian Crane	bio01	bio02	bio03	bio04	bio05	bio08	bio09	bio12	bio14	bio15	bio18	bio19	dem
Grus monacha	Hooded Crane	bio01	bio02	bio03	bio04	bio05	bio08	bio09	bio12	bio14	bio15	bio18	bio19	dem
Grus nigricollis	Black-necked Crane	bio01	bio02	bio03	bio04	bio05	bio08	bio09	bio12	bio14	bio15		bio19	dem
Grus vipio	White-naped Crane	bio01	bio02	bio03	bio04	bio05	bio08	bio09	bio12	bio14	bio15	bio18	bio19	dem
Gypaetus barbatus	Bearded Vulture	bio01	bio02	bio03	bio04	bio05	bio08	bio09	bio12	bio14	bio15	bio18	bio19	dem
Gyps himalayensis	Himalayan Griffon	bio01	bio02	bio03	bio04	bio05	bio08	bio09	bio12	bio14	bio15	bio18	bio19	dem
Haematopus ostralegus	Eurasian Oystercatcher	bio01	bio02	bio03	bio04	bio05	bio08	bio09	bio12	bio14	bio15	bio18	bio19	dem
Haematospiza sipahi	Scarlet Finch	bio01	bio02	bio03	bio04		bio08	bio09	bio12	bio14	bio15	bio18	bio19	dem
Halcyon pileata	Black-capped Kingfisher	bio01	bio02	bio03	bio04	bio05	bio08	bio09	bio12	bio14	bio15	bio18	bio19	dem
Halcyon smyrnensis	White-throated Kingfisher	bio01	bio02	bio03	bio04	bio05	bio08	bio09	bio12	bio14	bio15	bio18	bio19	dem
Haliaeetus albicilla	White-tailed Sea Eagle	bio01	bio02	bio03	bio04	bio05	bio08	bio09	bio12	bio14	bio15	bio18	bio19	dem
Haliaeetus leucogaster	White-bellied Sea Eagle		bio02	bio03	bio04		bio08	bio09	bio12	bio14	bio15	bio18	bio19
Harpactes erythrocephalus	Red-headed Trogon	bio01	bio02	bio03	bio04	bio05	bio08	bio09	bio12	bio14	bio15	bio18	bio19	dem
Hemiprocne coronata	Crested Treeswift	bio01	bio02	bio03	bio04		bio08		bio12	bio14		bio18	bio19	dem
Hemipus picatus	Bar-winged Flycatcher Shrike	bio01	bio02	bio03	bio04	bio05	bio08	bio09	bio12	bio14	bio15	bio18	bio19	dem
Hemixos castanonotus	Chestnut Bulbul	bio01	bio02	bio03	bio04	bio05	bio08	bio09	bio12	bio14	bio15	bio18	bio19	dem
Hemixos flavala	Ashy Bulbul	bio01	bio02	bio03	bio04	bio05	bio08	bio09	bio12	bio14	bio15	bio18	bio19	dem
Heterophasia annectens	Rufous-backed Sibia	bio01	bio02	bio03	bio04		bio08	bio09		bio14		bio18	bio19	dem
Heterophasia auricularis	White-eared Sibia		bio02		bio04				bio12			bio18	bio19
Heterophasia capistrata	Rufous Sibia				bio04	bio05		bio09	bio12	bio14
Heterophasia gracilis	Grey Sibia	bio01	bio02	bio03	bio04		bio08	bio09	bio12	bio14	bio15	bio18	bio19	dem
Heterophasia melanoleuca	Black-headed Sibia	bio01	bio02	bio03	bio04	bio05	bio08	bio09	bio12	bio14	bio15	bio18	bio19	dem
Heterophasia picaoides	Long-tailed Sibia	bio01	bio02	bio03	bio04		bio08	bio09	bio12	bio14		bio18	bio19	dem
Heterophasia pulchella	Beautiful Sibia	bio01	bio02	bio03	bio04		bio08	bio09	bio12	bio14	bio15	bio18	bio19	dem
Heteroscelus brevipes	Grey-tailed Tattler	bio01	bio02	bio03	bio04	bio05	bio08	bio09	bio12	bio14	bio15	bio18	bio19	dem
Hieraaetus fasciata	Bonelli's Eagle	bio01	bio02	bio03	bio04	bio05	bio08	bio09	bio12	bio14	bio15	bio18	bio19	dem
Hieraaetus pennatus	Booted Eagle		bio02	bio03	bio04	bio05	bio08	bio09	bio12	bio14	bio15	bio18	bio19	dem
Hierococcyx sparverioides	Large Hawk-Cuckoo	bio01	bio02	bio03	bio04	bio05	bio08	bio09	bio12	bio14	bio15	bio18	bio19	dem
Himantopus himantopus	Black-winged Stilt	bio01	bio02	bio03	bio04	bio05	bio08	bio09	bio12	bio14	bio15	bio18	bio19	dem
Hippolais caligata	Booted Warbler	bio01	bio02	bio03	bio04	bio05			bio12		bio15	bio18	bio19	dem
Hippolais rama	Sykes's Warbler		bio02		bio04			bio09	bio12	bio14	bio15	bio18	bio19	dem
Hirundapus caudacutus	White-throated Needletail	bio01	bio02	bio03	bio04	bio05	bio08	bio09	bio12	bio14	bio15	bio18	bio19	dem
Hirundapus cochinchinensis	Silver-backed Needletail		bio02		bio04			bio09					bio19	dem
Hirundo rustica	Barn Swallow	bio01	bio02	bio03	bio04	bio05	bio08	bio09	bio12	bio14	bio15	bio18	bio19	dem
Hirundo tahitica	Pacific Swallow	bio01	bio02	bio03	bio04		bio08	bio09	bio12	bio14	bio15	bio18	bio19	dem
Histrionicus histrionicus	Harlequin Duck	bio01		bio03		bio05		bio09				bio18	bio19	dem
Hodgsonius phaenicuroides	White-bellied Redstart	bio01	bio02	bio03	bio04		bio08	bio09	bio12	bio14	bio15	bio18	bio19	dem
Hydrophasianus chirurgus	Pheasant-tailed Jacana	bio01	bio02	bio03	bio04	bio05	bio08	bio09	bio12	bio14	bio15	bio18	bio19	dem
Hydroprogne caspia	Caspian Tern	bio01	bio02	bio03	bio04	bio05	bio08	bio09	bio12	bio14	bio15	bio18	bio19	dem
Hydrornis nipalensis	Blue-naped Pitta	bio01	bio02	bio03	bio04	bio05	bio08	bio09	bio12			bio18	bio19
Hypogramma hypogrammicum	Purple-naped Sunbird	bio01	bio02	bio03	bio04	bio05	bio08	bio09			bio15	bio18		dem
Hypothymis azurea	Black-naped Monarch	bio01	bio02	bio03	bio04	bio05	bio08	bio09	bio12	bio14	bio15	bio18	bio19	dem
Hypsipetes leucocephalus	Black Bulbul	bio01	bio02	bio03	bio04	bio05	bio08	bio09	bio12	bio14	bio15	bio18	bio19	dem
Hypsipetes mcclellandii	Mountain Bulbul	bio01	bio02	bio03	bio04	bio05	bio08	bio09	bio12	bio14	bio15	bio18	bio19	dem
Ibidorhyncha struthersii	Ibisbill	bio01	bio02	bio03	bio04	bio05	bio08	bio09	bio12	bio14	bio15	bio18	bio19	dem
Ichthyaetus relictus	Relict Gull	bio01	bio02	bio03	bio04	bio05	bio08	bio09	bio12	bio14	bio15	bio18	bio19	dem
Ictinaetus malayensis	Black Eagle	bio01	bio02	bio03	bio04	bio05	bio08	bio09	bio12	bio14	bio15	bio18	bio19	dem
Indicator xanthonotus	Yellow-rumped Honeyguide	bio01		bio03	bio04	bio05	bio08			bio14	bio15	bio18
Iole propinqua	Grey-eyed Bulbul	bio01	bio02	bio03	bio04	bio05	bio08	bio09	bio12	bio14		bio18	bio19	dem
Irena puella	Asian Fairy Bluebird	bio01	bio02	bio03	bio04	bio05			bio12	bio14	bio15		bio19	dem
Ithaginis cruentus	Blood Pheasant	bio01	bio02	bio03	bio04	bio05	bio08	bio09	bio12	bio14	bio15	bio18	bio19	dem
Ixobrychus cinnamomeus	Cinnamon Bittern	bio01	bio02	bio03	bio04	bio05	bio08	bio09	bio12	bio14	bio15	bio18	bio19	dem
Ixobrychus eurhythmus	Schrenck's Bittern	bio01	bio02	bio03	bio04	bio05	bio08	bio09	bio12	bio14	bio15	bio18	bio19	dem
Ixobrychus minutus	Little Bittern	bio01	bio02	bio03	bio04	bio05	bio08	bio09	bio12	bio14	bio15	bio18	bio19	dem
Ixobrychus sinensis	Yellow Bittern	bio01	bio02	bio03	bio04	bio05	bio08	bio09	bio12	bio14	bio15	bio18	bio19	dem
Jynx torquilla	Eurasian Wryneck	bio01	bio02	bio03	bio04	bio05	bio08	bio09	bio12	bio14	bio15	bio18	bio19	dem
Ketupa zeylonensis	Brown Fish-owl	bio01			bio04		bio08	bio09			bio15	bio18
Lanius bucephalus	Bull-headed Shrike	bio01	bio02	bio03	bio04	bio05	bio08	bio09	bio12	bio14	bio15	bio18	bio19	dem
Lanius collurio	Red-backed Shrike	bio01	bio02	bio03	bio04	bio05			bio12	bio14	bio15	bio18	bio19	dem
Lanius collurioides	Burmese Shrike	bio01	bio02	bio03	bio04	bio05	bio08	bio09	bio12	bio14	bio15	bio18	bio19	dem
Lanius cristatus	Brown Shrike	bio01	bio02	bio03	bio04	bio05	bio08	bio09	bio12	bio14	bio15	bio18	bio19	dem
Lanius excubitor	Great Gray Shrike	bio01	bio02	bio03	bio04	bio05	bio08	bio09	bio12	bio14	bio15	bio18	bio19	dem
Lanius isabellinus	Rufous-tailed Shrike	bio01	bio02	bio03	bio04	bio05	bio08	bio09	bio12	bio14	bio15	bio18	bio19	dem
Lanius minor	Lesser Gray Shrike	bio01	bio02	bio03	bio04	bio05	bio08	bio09	bio12	bio14	bio15	bio18	bio19	dem
Lanius schach	Long-tailed Shrike	bio01	bio02	bio03	bio04	bio05	bio08	bio09	bio12	bio14	bio15	bio18	bio19	dem
Lanius sphenocercus	Chinese Gray Shrike	bio01	bio02	bio03	bio04	bio05	bio08	bio09	bio12	bio14	bio15	bio18	bio19	dem
Lanius tephronotus	Grey-backed Shrike	bio01	bio02	bio03	bio04	bio05	bio08	bio09	bio12	bio14	bio15	bio18	bio19	dem
Lanius tigrinus	Tiger Shrike	bio01	bio02	bio03	bio04	bio05	bio08	bio09	bio12	bio14	bio15	bio18	bio19	dem
Larus brunnicephalus	Brown-headed Gull	bio01	bio02	bio03	bio04	bio05	bio08	bio09	bio12	bio14	bio15	bio18	bio19	dem
Larus canus	Mew Gull	bio01	bio02	bio03	bio04	bio05	bio08	bio09	bio12	bio14	bio15	bio18	bio19	dem
Larus crassirostris	Black-tailed Gull	bio01	bio02	bio03	bio04	bio05	bio08	bio09	bio12	bio14	bio15	bio18	bio19	dem
Larus heuglini	Heuglin's Gull	bio01	bio02	bio03	bio04	bio05	bio08	bio09	bio12	bio14	bio15	bio18	bio19	dem
Larus hyperboreus	Glaucous Gull	bio01	bio02	bio03			bio08		bio12		bio15	bio18	bio19	dem
Larus ichthyaetus	Great Black-headed Gull	bio01	bio02	bio03	bio04	bio05	bio08	bio09	bio12	bio14	bio15	bio18	bio19	dem
Larus mongolicus	Mongolian Gull	bio01	bio02	bio03	bio04	bio05	bio08	bio09	bio12	bio14	bio15	bio18	bio19	dem
Larus ridibundus	Black-headed Gull	bio01	bio02	bio03	bio04	bio05	bio08	bio09	bio12	bio14	bio15	bio18	bio19	dem
Larus saundersi	Saunders's Gull	bio01	bio02	bio03	bio04	bio05	bio08	bio09	bio12	bio14	bio15	bio18	bio19	dem
Larus schistisagus	Slaty-backed Gull		bio02	bio03		bio05	bio08	bio09	bio12		bio15	bio18	bio19	dem
Larus vegae	Vega Gull	bio01	bio02	bio03	bio04	bio05	bio08	bio09	bio12	bio14	bio15	bio18	bio19	dem
Latoucheornis siemsseni	Slaty Bunting	bio01	bio02	bio03	bio04	bio05	bio08	bio09	bio12	bio14	bio15	bio18	bio19	dem
Leiothrix argentauris	Silver-eared Mesia	bio01	bio02	bio03	bio04	bio05	bio08	bio09	bio12	bio14	bio15	bio18	bio19	dem
Leiothrix lutea	Red-billed Leiothrix	bio01	bio02	bio03	bio04	bio05	bio08	bio09	bio12	bio14	bio15	bio18	bio19	dem
Leptopoecile elegans	Crested Tit Warbler	bio01			bio04		bio08	bio09	bio12	bio14	bio15	bio18	bio19	dem
Leptopoecile sophiae	White-browned Tit Warber	bio01	bio02	bio03	bio04	bio05		bio09	bio12	bio14	bio15	bio18	bio19	dem
Lerwa lerwa	Snow Partridge	bio01			bio04	bio05			bio12	bio14	bio15		bio19
Leucosticte brandti	Brandt's Mountain Finch	bio01	bio02	bio03	bio04		bio08	bio09	bio12	bio14	bio15	bio18	bio19	dem
Leucosticte nemoricola	Plain Mountain Finch	bio01	bio02	bio03	bio04	bio05	bio08	bio09	bio12	bio14	bio15	bio18	bio19	dem
Limicola falcinellus	Broad-billed Sandpiper	bio01	bio02	bio03	bio04	bio05	bio08	bio09	bio12	bio14	bio15	bio18	bio19	dem
Limnodromus semipalmatus	Asian Dowitcher	bio01	bio02	bio03	bio04	bio05	bio08	bio09	bio12	bio14	bio15	bio18	bio19	dem
Limosa lapponica	Bar-tailed Godwit	bio01	bio02	bio03	bio04	bio05	bio08	bio09	bio12	bio14	bio15	bio18	bio19	dem
Limosa limosa	Black-tailed Godwit	bio01	bio02	bio03	bio04	bio05	bio08	bio09	bio12	bio14	bio15	bio18	bio19	dem
Liocichla omeiensis	Emei Shan Liocichla	bio01	bio02	bio03	bio04			bio09	bio12	bio14	bio15	bio18	bio19	dem
Liocichla phoenicea	Crimson-winged Liocichla	bio01	bio02	bio03	bio04		bio08	bio09	bio12	bio14		bio18	bio19	dem
Liocichla steerii	Taiwan Liocichla		bio02		bio04				bio12			bio18	bio19
Locustella certhiola	Rusty-rumped Warbler	bio01	bio02	bio03	bio04	bio05	bio08	bio09	bio12	bio14	bio15	bio18	bio19	dem
Locustella lanceolata	Lanceolated Warbler	bio01	bio02	bio03	bio04	bio05	bio08	bio09	bio12	bio14	bio15	bio18	bio19	dem
Locustella luscinioides	Savi's Warbler		bio02	bio03	bio04			bio09	bio12		bio15	bio18		dem
Locustella naevia	Grasshopper Warbler		bio02	bio03	bio04		bio08	bio09	bio12		bio15	bio18
Locustella ochotensis	Middendorff 's Warbler		bio02	bio03	bio04	bio05	bio08				bio15			dem
Locustella pleskei	Pleske's Warbler		bio02	bio03	bio04	bio05			bio12		bio15			dem
Lonchura punctulata	Scaly-breasted Munia	bio01	bio02	bio03	bio04	bio05	bio08	bio09	bio12	bio14	bio15	bio18	bio19	dem
Lonchura striata	White-rumped Munia	bio01	bio02	bio03	bio04	bio05	bio08	bio09	bio12	bio14	bio15	bio18	bio19	dem
Lophophorus impejanus	Himalayan Monal	bio01	bio02	bio03	bio04			bio09	bio12	bio14	bio15	bio18
Lophophorus lhuysii	Chinese Monal		bio02	bio03	bio04	bio05		bio09	bio12	bio14	bio15	bio18	bio19	dem
Lophophorus sclateri	Sclater's Monal		bio02	bio03	bio04	bio05				bio14	bio15	bio18		dem
Lophotriorchis kienerii	Rufous-bellied Eagle	bio01	bio02	bio03	bio04			bio09	bio12		bio15	bio18		dem
Lophura leucomelanos	Kalij Pheasant	bio01		bio03	bio04					bio14	bio15	bio18
Lophura nycthemera	Silver Pheasant	bio01	bio02	bio03	bio04	bio05	bio08	bio09	bio12	bio14	bio15	bio18	bio19	dem
Lophura swinhoii	Swinhoe's Pheasant		bio02		bio04				bio12	bio14	bio15		bio19
Loxia curvirostra	Red Crossbill	bio01	bio02	bio03	bio04	bio05	bio08	bio09	bio12	bio14	bio15	bio18	bio19	dem
Luscinia brunnea	Indian Blue Robin	bio01	bio02		bio04			bio09	bio12	bio14	bio15	bio18	bio19	dem
Luscinia calliope	Siberian Rubythroat	bio01	bio02	bio03	bio04	bio05	bio08	bio09	bio12	bio14	bio15	bio18	bio19	dem
Luscinia cyane	Siberian Blue Robin	bio01	bio02	bio03	bio04	bio05	bio08	bio09	bio12	bio14	bio15	bio18	bio19	dem
Luscinia megarhynchos	Common Nightingale	bio01	bio02	bio03	bio04	bio05	bio08	bio09	bio12	bio14	bio15	bio18	bio19	dem
Luscinia pectardens	Firethroat	bio01	bio02		bio04	bio05	bio08	bio09	bio12	bio14	bio15		bio19
Luscinia ruficeps	Rufous-headed Robin				bio04		bio08	bio09	bio12	bio14	bio15		bio19	dem
Luscinia sibilans	Rufous-tailed Robin	bio01	bio02	bio03	bio04	bio05	bio08	bio09	bio12	bio14	bio15	bio18	bio19	dem
Luscinia svecica	Bluethroat	bio01	bio02	bio03	bio04	bio05	bio08	bio09	bio12	bio14	bio15	bio18	bio19	dem
Macronous gularis	Striped Tit-Babbler	bio01	bio02	bio03	bio04	bio05	bio08	bio09	bio12	bio14	bio15	bio18	bio19	dem
Macropygia unchall	Barred Cuckoo Dove	bio01	bio02	bio03	bio04	bio05	bio08	bio09	bio12	bio14	bio15	bio18	bio19	dem
Megaceryle lugubris	Crested Kingfisher	bio01	bio02	bio03	bio04	bio05	bio08	bio09	bio12	bio14	bio15	bio18	bio19	dem
Megalaima asiatica	Blue-throated Barbet	bio01	bio02	bio03	bio04	bio05	bio08	bio09	bio12	bio14	bio15	bio18	bio19	dem
Megalaima australis	Blue-eared Barbet	bio01	bio02	bio03	bio04			bio09			bio15		bio19	dem
Megalaima franklinii	Golden-throated Barbet	bio01	bio02	bio03	bio04		bio08	bio09	bio12	bio14	bio15	bio18	bio19	dem
Megalaima haemacephala	Coopersmith Barbet	bio01	bio02	bio03	bio04		bio08	bio09	bio12	bio14		bio18	bio19	dem
Megalaima nuchalis	Taiwan Barbet	bio01	bio02		bio04		bio08	bio09	bio12	bio14	bio15	bio18	bio19	dem
Megalaima oorti	Black-browed Barbet	bio01	bio02	bio03	bio04	bio05	bio08	bio09	bio12	bio14	bio15	bio18	bio19	dem
Megalaima virens	Great Barbet	bio01	bio02	bio03	bio04	bio05	bio08	bio09	bio12	bio14	bio15	bio18	bio19	dem
Megalurus palustris	Striated Grassbird	bio01	bio02	bio03	bio04		bio08	bio09	bio12		bio15	bio18	bio19	dem
Megalurus pryeri	Marsh Grassbird		bio02	bio03	bio04		bio08	bio09		bio14	bio15			dem
Melanitta fusca	Velvet Scoter	bio01	bio02	bio03	bio04	bio05	bio08	bio09	bio12	bio14	bio15	bio18	bio19	dem
Melanochlora sultanea	Sultan Tit	bio01	bio02	bio03	bio04	bio05	bio08	bio09	bio12	bio14	bio15		bio19	dem
Melanocorypha bimaculata	Bimaculated Lark		bio02	bio03	bio04		bio08	bio09	bio12	bio14	bio15	bio18	bio19
Melanocorypha maxima	Tibetan Lark	bio01	bio02	bio03	bio04	bio05		bio09	bio12	bio14	bio15	bio18	bio19	dem
Melanocorypha mongolica	Mongolian Lark	bio01	bio02	bio03	bio04	bio05	bio08	bio09	bio12	bio14	bio15	bio18	bio19	dem
Melophus lathami	Crested Bunting	bio01	bio02	bio03	bio04	bio05	bio08	bio09	bio12	bio14	bio15	bio18	bio19	dem
Mergellus albellus	Smew	bio01	bio02	bio03	bio04	bio05	bio08	bio09	bio12	bio14	bio15	bio18	bio19	dem
Mergus merganser	Common Merganser	bio01	bio02	bio03	bio04	bio05	bio08	bio09	bio12	bio14	bio15	bio18	bio19	dem
Mergus serrator	Red-breasted Merganser	bio01	bio02	bio03	bio04	bio05	bio08	bio09	bio12	bio14	bio15	bio18	bio19	dem
Mergus squamatus	Scaly-sided Merganser	bio01	bio02	bio03	bio04	bio05	bio08	bio09	bio12	bio14	bio15	bio18	bio19	dem
Merops apiaster	European Bee-eater	bio01	bio02	bio03	bio04		bio08	bio09	bio12	bio14	bio15	bio18		dem
Merops leschenaulti	Chestnut-headed Bee-eater	bio01	bio02	bio03	bio04			bio09	bio12	bio14		bio18	bio19	dem
Merops orientalis	Little Green Bee-eater	bio01	bio02	bio03	bio04						bio15		bio19	dem
Merops philippinus	Blue-tailed Bee-eater	bio01	bio02	bio03	bio04	bio05	bio08	bio09	bio12	bio14	bio15	bio18	bio19	dem
Merops viridis	Blue-throated Bee-eater	bio01	bio02	bio03	bio04	bio05	bio08	bio09	bio12	bio14	bio15	bio18	bio19	dem
Microhierax caerulescens	Collared Falconet	bio01	bio02	bio03	bio04		bio08	bio09	bio12	bio14	bio15	bio18	bio19	dem
Microhierax melanoleucus	Pied Falconet	bio01	bio02	bio03		bio05		bio09	bio12		bio15	bio18
Microscelis amaurotis	Brown-eared Bulbul	bio01	bio02	bio03		bio05	bio08	bio09				bio18	bio19	dem
Milvus migrans	Black Kite	bio01	bio02	bio03	bio04	bio05	bio08	bio09	bio12	bio14	bio15	bio18	bio19	dem
Minla cyanouroptera	Blue-winged Siva	bio01	bio02	bio03	bio04	bio05	bio08	bio09	bio12	bio14	bio15	bio18	bio19	dem
Minla ignotincta	Red-tailed Minla	bio01	bio02	bio03	bio04		bio08	bio09	bio12	bio14	bio15	bio18	bio19	dem
Minla strigula	Bar-throated Minla	bio01	bio02	bio03	bio04	bio05	bio08	bio09	bio12	bio14	bio15	bio18	bio19	dem
Monticola gularis	White-throated Rock Thrush	bio01	bio02	bio03	bio04	bio05	bio08	bio09	bio12	bio14	bio15		bio19	dem
Monticola rufiventris	Chestnut-bellied Rock Thrush	bio01	bio02	bio03	bio04	bio05	bio08	bio09	bio12	bio14	bio15	bio18	bio19	dem
Monticola saxatilis	Common Rock Thrush	bio01	bio02	bio03	bio04		bio08	bio09	bio12	bio14	bio15	bio18	bio19	dem
Monticola solitarius	Blue Rock Thrush	bio01	bio02	bio03	bio04	bio05	bio08	bio09	bio12	bio14	bio15	bio18	bio19	dem
Montifringilla adamsi	Black-winged Snowfinch	bio01	bio02	bio03	bio04	bio05	bio08	bio09	bio12	bio14	bio15	bio18	bio19	dem
Montifringilla henrici	Tibetan Snowfinch	bio01	bio02	bio03	bio04	bio05	bio08	bio09	bio12	bio14	bio15	bio18	bio19	dem
Montifringilla nivalis	White-winged Snowfinch	bio01	bio02	bio03	bio04	bio05	bio08	bio09	bio12	bio14	bio15	bio18	bio19	dem
Motacilla alba	White Wagtail	bio01	bio02	bio03	bio04	bio05	bio08	bio09	bio12	bio14	bio15	bio18	bio19	dem
Motacilla cinerea	Gray Wagtail	bio01	bio02	bio03	bio04	bio05	bio08	bio09	bio12	bio14	bio15	bio18	bio19	dem
Motacilla citreola	Citrine Wagtail	bio01	bio02	bio03	bio04	bio05	bio08	bio09	bio12	bio14	bio15	bio18	bio19	dem
Motacilla flava	Yellow Wagtail	bio01	bio02	bio03	bio04	bio05	bio08	bio09	bio12	bio14	bio15	bio18	bio19	dem
Motacilla lugens	Black-backed Wagtail	bio01	bio02	bio03	bio04	bio05	bio08	bio09	bio12	bio14	bio15	bio18	bio19	dem
Moupinia poecilotis	Rufous-tailed Babbler		bio02	bio03	bio04			bio09	bio12	bio14	bio15	bio18	bio19	dem
Muscicapa dauurica	Asian Brown Flycatcher	bio01	bio02	bio03	bio04	bio05	bio08	bio09	bio12	bio14	bio15	bio18	bio19	dem
Muscicapa ferruginea	Ferruginous Flycatcher	bio01	bio02	bio03	bio04		bio08	bio09	bio12	bio14	bio15	bio18	bio19	dem
Muscicapa griseisticta	Grey-streaked Flycatcher	bio01	bio02	bio03	bio04	bio05	bio08	bio09	bio12	bio14	bio15	bio18	bio19	dem
Muscicapa muttui	Brown-breasted Flycatcher	bio01	bio02	bio03	bio04	bio05	bio08	bio09	bio12	bio14	bio15	bio18	bio19	dem
Muscicapa sibirica	Dark-sided Flycatcher	bio01	bio02	bio03	bio04	bio05	bio08	bio09	bio12	bio14	bio15	bio18	bio19	dem
Muscicapa striata	Spotted Flycatcher	bio01	bio02	bio03	bio04	bio05		bio09	bio12	bio14	bio15	bio18	bio19	dem
Muscicapella hodgsoni	Pygmy Blue Flycatcher	bio01	bio02	bio03	bio04	bio05	bio08	bio09		bio14	bio15	bio18	bio19	dem
Mycerobas affinis	Collared Grosbeak			bio03	bio04	bio05		bio09		bio14	bio15	bio18	bio19	dem
Mycerobas carnipes	White-winged Grosbeak	bio01	bio02	bio03	bio04	bio05	bio08	bio09	bio12	bio14	bio15	bio18	bio19	dem
Mycerobas melanozanthos	Spot-winged Grosbeak	bio01		bio03	bio04		bio08			bio14			bio19
Myophonus caeruleus	Blue Whistling Thrush	bio01	bio02	bio03	bio04	bio05	bio08	bio09	bio12	bio14	bio15	bio18	bio19	dem
Myophonus insularis	Taiwan Whistling Thrush		bio02		bio04			bio09	bio12	bio14	bio15	bio18	bio19	dem
Myzornis pyrrhoura	Fire-tailed Mysornis	bio01		bio03	bio04					bio14	bio15	bio18
Napothera brevicaudata	Streaked Wren Babbler	bio01	bio02	bio03	bio04	bio05	bio08		bio12		bio15	bio18	bio19	dem
Napothera crispifrons	Limestone Wren Babbler	bio01	bio02	bio03	bio04		bio08	bio09		bio14	bio15		bio19	dem
Napothera epilepidota	Eyebrowed Wren Babbler	bio01		bio03	bio04	bio05		bio09	bio12		bio15	bio18	bio19	dem
Netta rufina	Red-crested Pochard	bio01	bio02	bio03	bio04	bio05	bio08	bio09	bio12	bio14	bio15	bio18	bio19	dem
Nettapus coromandelianus	Cotton Pygmy Goose	bio01	bio02	bio03	bio04	bio05	bio08	bio09	bio12	bio14	bio15	bio18	bio19	dem
Niltava davidi	Fujian Niltava	bio01	bio02	bio03	bio04	bio05	bio08	bio09	bio12	bio14	bio15	bio18	bio19	dem
Niltava grandis	Large Niltava	bio01	bio02	bio03	bio04		bio08	bio09	bio12	bio14		bio18	bio19	dem
Niltava macgrigoriae	Small Niltava	bio01	bio02	bio03	bio04	bio05	bio08	bio09	bio12	bio14	bio15	bio18	bio19	dem
Niltava sundara	Rufous-bellied Niltava	bio01	bio02	bio03	bio04	bio05	bio08	bio09	bio12	bio14	bio15	bio18	bio19	dem
Niltava vivida	Vivid Niltava	bio01	bio02	bio03	bio04		bio08	bio09	bio12	bio14	bio15	bio18	bio19	dem
Ninox scutulata	Brown Hawk Owl	bio01	bio02	bio03	bio04	bio05	bio08	bio09	bio12	bio14	bio15	bio18	bio19	dem
Nipponia nippon	Asian Crested Ibis	bio01	bio02	bio03	bio04	bio05	bio08		bio12	bio14	bio15	bio18	bio19	dem
Nucifraga caryocatactes	Spotted Nutcracker	bio01	bio02	bio03	bio04	bio05	bio08	bio09	bio12	bio14	bio15	bio18	bio19	dem
Numenius arquata	Eurasian Curlew	bio01	bio02	bio03	bio04	bio05	bio08	bio09	bio12	bio14	bio15	bio18	bio19	dem
Numenius madagascariensis	Far Eastern Curlew	bio01	bio02	bio03	bio04	bio05	bio08	bio09	bio12	bio14	bio15	bio18	bio19	dem
Numenius minutus	Little Curlew		bio02	bio03	bio04	bio05	bio08	bio09	bio12	bio14	bio15	bio18	bio19	dem
Numenius phaeopus	Whimbrel	bio01	bio02	bio03	bio04	bio05	bio08	bio09	bio12	bio14	bio15	bio18	bio19	dem
Nycticorax nycticorax	Black-crowned Night Heron	bio01	bio02	bio03	bio04	bio05	bio08	bio09	bio12	bio14	bio15	bio18	bio19	dem
Nyctyornis athertoni	Blue-bearded Bee-eater	bio01	bio02	bio03	bio04	bio05	bio08	bio09	bio12	bio14	bio15	bio18	bio19	dem
Oenanthe deserti	Desert Wheatear	bio01	bio02	bio03	bio04	bio05	bio08	bio09	bio12	bio14	bio15	bio18	bio19	dem
Oenanthe isabellina	Isabelline Wheatear	bio01	bio02	bio03	bio04	bio05	bio08	bio09	bio12	bio14	bio15	bio18	bio19	dem
Oenanthe oenanthe	Northern Wheatear	bio01	bio02	bio03	bio04	bio05	bio08	bio09	bio12	bio14	bio15	bio18	bio19	dem
Oenanthe pleschanka	Pied Wheatear	bio01	bio02	bio03	bio04	bio05	bio08	bio09	bio12	bio14	bio15	bio18	bio19	dem
Onychoprion anaethetus	Bridled Tern		bio02	bio03			bio08	bio09	bio12	bio14	bio15	bio18	bio19	dem
Onychostruthus taczanowskii	White-rumped Snowfinch	bio01	bio02	bio03	bio04	bio05	bio08	bio09	bio12	bio14	bio15	bio18	bio19	dem
Oriolus chinensis	Black-naped Oriole	bio01	bio02	bio03	bio04	bio05	bio08	bio09	bio12	bio14	bio15	bio18	bio19	dem
Oriolus oriolus	Eurasian Golden Oriole	bio01	bio02	bio03	bio04	bio05		bio09	bio12		bio15	bio18	bio19	dem
Oriolus tenuirostris	Slender-billed Oriole	bio01	bio02	bio03	bio04		bio08					bio18	bio19	dem
Oriolus traillii	Maroon Oriole	bio01	bio02	bio03	bio04	bio05		bio09	bio12	bio14	bio15	bio18	bio19	dem
Orthotomus atrogularis	Dark-necked Tailorbird	bio01	bio02	bio03	bio04	bio05	bio08	bio09			bio15			dem
Orthotomus cuculatus	Mountain Tailorbird	bio01	bio02	bio03	bio04	bio05	bio08	bio09	bio12	bio14	bio15	bio18	bio19	dem
Orthotomus sutorius	Common Tailorbird	bio01	bio02	bio03	bio04	bio05	bio08	bio09	bio12	bio14	bio15	bio18	bio19	dem
Otis tarda	Great Bustard		bio02	bio03	bio04	bio05	bio08	bio09	bio12	bio14	bio15	bio18	bio19	dem
Otus lettia	Collared Scops Owl	bio01	bio02	bio03	bio04	bio05	bio08	bio09	bio12	bio14	bio15	bio18	bio19	dem
Otus scops	Eurasian Scops Owl	bio01	bio02		bio04			bio09	bio12		bio15	bio18	bio19
Otus spilocephalus	Mountain Scops Owl	bio01	bio02	bio03	bio04		bio08	bio09	bio12	bio14	bio15	bio18	bio19	dem
Otus sunia	Oriental Scops Owl	bio01	bio02	bio03	bio04	bio05	bio08	bio09	bio12	bio14	bio15	bio18	bio19	dem
Oxyura leucocephala	White-headed Duck	bio01	bio02	bio03	bio04	bio05	bio08	bio09	bio12	bio14	bio15	bio18	bio19	dem
Pandion haliaetus	Osprey	bio01	bio02	bio03	bio04	bio05	bio08	bio09	bio12	bio14	bio15	bio18	bio19	dem
Panurus biarmicus	Bearded Reedling	bio01	bio02	bio03	bio04	bio05	bio08	bio09	bio12	bio14	bio15	bio18	bio19	dem
Paradoxornis alphonsianus	Ashy-throated Parrotbill	bio01	bio02	bio03	bio04	bio05	bio08	bio09	bio12	bio14	bio15	bio18	bio19	dem
Paradoxornis atrosuperciliaris	Lesser Rufous-headed Parrotbill	bio01	bio02	bio03	bio04	bio05	bio08	bio09	bio12	bio14	bio15	bio18	bio19	dem
Paradoxornis brunneus	Brown-winged Parrotbill	bio01	bio02	bio03	bio04		bio08	bio09	bio12	bio14	bio15	bio18		dem
Paradoxornis conspicillatus	Spectacled Parrotbill	bio01	bio02	bio03	bio04	bio05	bio08	bio09	bio12	bio14	bio15	bio18	bio19	dem
Paradoxornis davidianus	Short-tailed Parrotbill	bio01	bio02	bio03	bio04		bio08	bio09	bio12	bio14	bio15	bio18	bio19	dem
Paradoxornis fulvifrons	Fulvous Parrotbill	bio01	bio02		bio04		bio08	bio09	bio12	bio14	bio15	bio18	bio19	dem
Paradoxornis gularis	Grey-headed Parrotbill	bio01	bio02	bio03	bio04	bio05	bio08	bio09	bio12	bio14	bio15	bio18	bio19	dem
Paradoxornis guttaticollis	Spot-breasted Parrotbill	bio01	bio02	bio03	bio04	bio05	bio08	bio09	bio12	bio14	bio15	bio18	bio19	dem
Paradoxornis heudei	Reed Parrotbill	bio01	bio02	bio03	bio04	bio05	bio08	bio09	bio12	bio14	bio15	bio18	bio19	dem
Paradoxornis nipalensis	Black-throated Parrotbill	bio01	bio02	bio03	bio04		bio08			bio14		bio18	bio19
Paradoxornis paradoxus	Three-toed Parrotbill	bio01	bio02	bio03	bio04	bio05				bio14	bio15	bio18	bio19	dem
Paradoxornis ruficeps	Rufous-headed Parrotbill	bio01	bio02	bio03	bio04			bio09	bio12	bio14		bio18	bio19	dem
Paradoxornis unicolor	Brown Parrotbill	bio01	bio02		bio04					bio14	bio15	bio18	bio19	dem
Paradoxornis verreauxi	Golden Parrotbill	bio01	bio02	bio03	bio04	bio05	bio08	bio09	bio12	bio14	bio15	bio18	bio19	dem
Paradoxornis webbianus	Vinous-throated Parrotbill	bio01	bio02	bio03	bio04	bio05	bio08	bio09	bio12	bio14	bio15	bio18	bio19	dem
Paradoxornis zappeyi	Grey-hooded Parrotbill	bio01	bio02	bio03	bio04	bio05		bio09	bio12	bio14	bio15	bio18	bio19	dem
Parus ater	Coal Tit	bio01	bio02	bio03	bio04	bio05	bio08	bio09	bio12	bio14	bio15	bio18	bio19	dem
Parus bokharensis	Turkestan Tit	bio01	bio02	bio03	bio04		bio08	bio09	bio12		bio15	bio18		dem
Parus cyanus	Azure Tit	bio01	bio02	bio03	bio04	bio05	bio08	bio09	bio12	bio14	bio15	bio18	bio19	dem
Parus dichrous	Grey-crested Tit	bio01	bio02	bio03	bio04	bio05	bio08	bio09	bio12	bio14	bio15	bio18	bio19	dem
Parus holsti	Yellow Tit		bio02		bio04			bio09	bio12			bio18	bio19
Parus major	Great Tit	bio01	bio02	bio03	bio04	bio05	bio08	bio09	bio12	bio14	bio15	bio18	bio19	dem
Parus monticolus	Green-backed Tit	bio01	bio02	bio03	bio04	bio05	bio08	bio09	bio12	bio14	bio15	bio18	bio19	dem
Parus palustris	Marsh Tit	bio01	bio02	bio03	bio04	bio05	bio08	bio09	bio12	bio14	bio15	bio18	bio19	dem
Parus rubidiventris	Rufous-vented Tit	bio01	bio02	bio03	bio04	bio05	bio08	bio09	bio12	bio14	bio15	bio18	bio19	dem
Parus songarus	Songar Tit	bio01	bio02	bio03	bio04	bio05	bio08	bio09	bio12	bio14	bio15	bio18	bio19	dem
Parus spilonotus	Yellow-cheeked Tit	bio01	bio02	bio03	bio04	bio05	bio08	bio09	bio12	bio14	bio15	bio18	bio19	dem
Parus superciliosus	White-browed Tit		bio02	bio03	bio04	bio05		bio09	bio12	bio14		bio18	bio19	dem
Parus varius	Varied Tit	bio01	bio02	bio03	bio04	bio05	bio08	bio09	bio12	bio14	bio15	bio18	bio19	dem
Parus venustulus	Yellow-bellied Tit	bio01	bio02	bio03	bio04	bio05	bio08	bio09	bio12	bio14	bio15	bio18	bio19	dem
Passer ammodendri	Saxaul Sparrow	bio01	bio02	bio03	bio04	bio05	bio08	bio09	bio12	bio14	bio15	bio18	bio19	dem
Passer domesticus	House Sparrow	bio01	bio02	bio03	bio04	bio05	bio08	bio09	bio12	bio14	bio15	bio18	bio19	dem
Passer hispaniolensis	Spanish Sparrow	bio01	bio02	bio03	bio04	bio05	bio08		bio12	bio14	bio15	bio18	bio19	dem
Passer montanus	Eurasian Tree Sparrow	bio01	bio02	bio03	bio04	bio05	bio08	bio09	bio12	bio14	bio15	bio18	bio19	dem
Passer rutilans	Russet Sparrow	bio01	bio02	bio03	bio04	bio05	bio08	bio09	bio12	bio14	bio15	bio18	bio19	dem
Pastor roseus	Rosy Starling	bio01	bio02		bio04	bio05	bio08	bio09	bio12	bio14	bio15	bio18	bio19	dem
Pavo muticus	Green Peafowl	bio01	bio02	bio03	bio04		bio08	bio09	bio12	bio14		bio18	bio19	dem
Pelecanus crispus	Dalmatian Pelican	bio01	bio02	bio03	bio04	bio05	bio08	bio09	bio12	bio14	bio15	bio18	bio19	dem
Pellorneum albiventre	Spot-throated Babbler	bio01		bio03	bio04		bio08	bio09	bio12	bio14		bio18
Pellorneum ruficeps	Puff-throated Babbler	bio01	bio02	bio03	bio04	bio05	bio08	bio09	bio12	bio14	bio15	bio18	bio19	dem
Pellorneum tickelli	Buff-breasted Babbler	bio01	bio02	bio03		bio05		bio09	bio12	bio14	bio15	bio18	bio19	dem
Perdix dauurica	Daurian Partridge	bio01	bio02	bio03	bio04	bio05	bio08	bio09	bio12	bio14	bio15	bio18	bio19	dem
Perdix hodgsoniae	Tibetan Partridge	bio01	bio02	bio03	bio04	bio05		bio09	bio12	bio14	bio15	bio18	bio19	dem
Pericrocotus brevirostris	Short-billed Minivet	bio01	bio02	bio03	bio04	bio05	bio08	bio09	bio12	bio14	bio15	bio18	bio19	dem
Pericrocotus cantonensis	Swinhoe's Minivet	bio01	bio02	bio03	bio04	bio05	bio08	bio09	bio12	bio14	bio15	bio18	bio19	dem
Pericrocotus divaricatus	Ashy Minivet	bio01	bio02	bio03	bio04	bio05	bio08	bio09	bio12	bio14	bio15	bio18	bio19	dem
Pericrocotus ethologus	Long-tailed Minivet	bio01	bio02	bio03	bio04	bio05	bio08	bio09	bio12	bio14	bio15	bio18	bio19	dem
Pericrocotus flammeus	Scarlet Minivet	bio01	bio02	bio03	bio04	bio05	bio08	bio09	bio12	bio14	bio15	bio18	bio19	dem
Pericrocotus roseus	Rosy Minivet	bio01	bio02	bio03	bio04	bio05	bio08	bio09	bio12	bio14	bio15	bio18	bio19	dem
Pericrocotus solaris	Grey-chinned Minivet	bio01	bio02	bio03	bio04	bio05	bio08	bio09	bio12	bio14	bio15	bio18	bio19	dem
Perisoreus infaustus	Siberian Jay	bio01	bio02	bio03	bio04	bio05	bio08	bio09			bio15	bio18		dem
Perisoreus internigrans	Sichuan Jay		bio02	bio03	bio04	bio05		bio09	bio12		bio15	bio18	bio19	dem
Pernis ptilorhyncus	Oriental Honey Buzzard	bio01	bio02	bio03	bio04	bio05	bio08	bio09	bio12	bio14	bio15	bio18	bio19	dem
Petronia petronia	Rock Sparrow	bio01	bio02	bio03	bio04	bio05	bio08	bio09	bio12	bio14	bio15	bio18	bio19	dem
Phaenicophaeus tristis	Green-billed Malkoha	bio01	bio02	bio03	bio04	bio05	bio08	bio09	bio12	bio14		bio18	bio19	dem
Phalacrocorax carbo	Great Cormorant	bio01	bio02	bio03	bio04	bio05	bio08	bio09	bio12	bio14	bio15	bio18	bio19	dem
Phalacrocorax niger	Little Cormorant	bio01	bio02	bio03	bio04	bio05		bio09		bio14	bio15	bio18	bio19	dem
Phalacrocorax pelagicus	Pelagic Cormorant		bio02	bio03	bio04		bio08		bio12	bio14	bio15		bio19
Phalaropus lobatus	Red-necked Phalarope	bio01	bio02	bio03	bio04	bio05	bio08	bio09	bio12	bio14	bio15	bio18	bio19	dem
Phasianus colchicus	Common Pheasant	bio01	bio02	bio03	bio04	bio05	bio08	bio09	bio12	bio14	bio15	bio18	bio19	dem
Philomachus pugnax	Ruff	bio01	bio02	bio03	bio04	bio05	bio08	bio09	bio12	bio14	bio15	bio18	bio19	dem
Phoenicopterus ruber	Greater Flamingo	bio01	bio02	bio03	bio04			bio09	bio12	bio14	bio15		bio19	dem
Phoenicurus auroreus	Daurian Redstart	bio01	bio02	bio03	bio04	bio05	bio08	bio09	bio12	bio14	bio15	bio18	bio19	dem
Phoenicurus caeruleocephala	Blue-capped Redstart		bio02	bio03	bio04		bio08	bio09	bio12	bio14	bio15	bio18		dem
Phoenicurus erythrogastrus	White-winged Redstart	bio01	bio02	bio03	bio04	bio05	bio08	bio09	bio12	bio14	bio15	bio18	bio19	dem
Phoenicurus erythronotus	Eversmann's Redstart	bio01	bio02	bio03	bio04	bio05	bio08	bio09	bio12	bio14	bio15	bio18	bio19	dem
Phoenicurus frontalis	Blue-fronted Redstart	bio01	bio02	bio03	bio04	bio05	bio08	bio09	bio12	bio14	bio15	bio18	bio19	dem
Phoenicurus hodgsoni	Hodgson's Redstart	bio01	bio02	bio03	bio04	bio05	bio08	bio09	bio12	bio14	bio15	bio18	bio19	dem
Phoenicurus ochruros	Black Redstart	bio01	bio02	bio03	bio04	bio05	bio08	bio09	bio12	bio14	bio15	bio18	bio19	dem
Phoenicurus phoenicurus	Common Redstart				bio04	bio05	bio08	bio09	bio12		bio15	bio18
Phoenicurus schisticeps	White-throated Redstart	bio01	bio02	bio03	bio04	bio05	bio08	bio09	bio12	bio14	bio15	bio18	bio19	dem
Phylloscopus affinis	Tickell's Leaf Warbler	bio01	bio02	bio03	bio04	bio05	bio08	bio09	bio12	bio14	bio15	bio18	bio19	dem
Phylloscopus armandii	Yellow-streaked Warbler	bio01	bio02	bio03	bio04	bio05	bio08	bio09	bio12	bio14	bio15	bio18	bio19	dem
Phylloscopus borealis	Arctic Warbler	bio01	bio02	bio03	bio04	bio05	bio08	bio09	bio12	bio14	bio15	bio18	bio19	dem
Phylloscopus cantator	Yellow-vented Warbler	bio01	bio02	bio03		bio05	bio08	bio09	bio12
Phylloscopus chloronotus	Lemon-rumped Warbler	bio01	bio02	bio03	bio04	bio05	bio08	bio09	bio12	bio14	bio15	bio18	bio19	dem
Phylloscopus collybita	Common Chiffchaff	bio01	bio02	bio03	bio04	bio05	bio08	bio09	bio12	bio14	bio15	bio18	bio19	dem
Phylloscopus coronatus	Eastern Crowned Warbler	bio01	bio02	bio03	bio04	bio05	bio08	bio09	bio12	bio14	bio15	bio18	bio19	dem
Phylloscopus davisoni	White-tailed Warbler	bio01	bio02	bio03	bio04	bio05	bio08	bio09	bio12	bio14	bio15	bio18	bio19	dem
Phylloscopus emeiensis	Emei Leaf Warbler		bio02	bio03	bio04		bio08			bio14	bio15	bio18	bio19	dem
Phylloscopus forresti	Sichuan Leaf Warbler	bio01	bio02	bio03	bio04	bio05	bio08	bio09	bio12	bio14	bio15	bio18	bio19	dem
Phylloscopus fuscatus	Dusky Warbler	bio01	bio02	bio03	bio04	bio05	bio08	bio09	bio12	bio14	bio15	bio18	bio19	dem
Phylloscopus griseolus	Sulphur-bellied Warbler	bio01	bio02	bio03	bio04		bio08	bio09	bio12		bio15	bio18		dem
Phylloscopus hainanus	Hainan Leaf Warbler	bio01	bio02	bio03	bio04	bio05		bio09	bio12			bio18	bio19	dem
Phylloscopus humei	Hume's Leaf Warbler	bio01	bio02	bio03	bio04	bio05	bio08	bio09	bio12	bio14	bio15	bio18	bio19	dem
Phylloscopus inornatus	Yellow-browed Warbler	bio01	bio02	bio03	bio04	bio05	bio08	bio09	bio12	bio14	bio15	bio18	bio19	dem
Phylloscopus kansuensis	Gansu Leaf Warbler		bio02	bio03	bio04	bio05		bio09	bio12	bio14	bio15		bio19	dem
Phylloscopus maculipennis	Ashy-throated Warbler	bio01	bio02	bio03	bio04	bio05	bio08	bio09	bio12	bio14	bio15	bio18	bio19	dem
Phylloscopus magnirostris	Large-billed Leaf Warbler	bio01	bio02	bio03	bio04	bio05		bio09	bio12	bio14	bio15	bio18	bio19	dem
Phylloscopus occisinensis	Alpine Leaf Warbler	bio01	bio02	bio03	bio04	bio05	bio08	bio09	bio12	bio14	bio15	bio18	bio19	dem
Phylloscopus plumbeitarsus	Two-barred Warbler	bio01	bio02	bio03	bio04	bio05	bio08	bio09	bio12	bio14	bio15	bio18	bio19	dem
Phylloscopus proregulus	Pallas's Leaf Warbler	bio01	bio02	bio03	bio04	bio05	bio08	bio09	bio12	bio14	bio15	bio18	bio19	dem
Phylloscopus pulcher	Buff-barred Warbler	bio01	bio02	bio03	bio04	bio05	bio08	bio09	bio12	bio14	bio15	bio18	bio19	dem
Phylloscopus reguloides	Blyth's Leaf Warbler	bio01	bio02	bio03	bio04	bio05	bio08	bio09	bio12	bio14	bio15	bio18	bio19	dem
Phylloscopus ricketti	Sulphur-breasted Warbler	bio01	bio02	bio03	bio04	bio05	bio08	bio09	bio12	bio14	bio15	bio18	bio19	dem
Phylloscopus schwarzi	Radde's Warbler	bio01	bio02	bio03	bio04	bio05	bio08	bio09	bio12	bio14	bio15	bio18	bio19	dem
Phylloscopus subaffinis	Buff-throated Warbler	bio01	bio02	bio03	bio04	bio05	bio08	bio09	bio12	bio14	bio15	bio18	bio19	dem
Phylloscopus tenellipes	Pale-legged Warbler	bio01	bio02	bio03	bio04	bio05	bio08	bio09	bio12	bio14	bio15	bio18	bio19	dem
Phylloscopus trochiloides	Greenish Warbler	bio01	bio02	bio03	bio04	bio05	bio08	bio09	bio12	bio14	bio15	bio18	bio19	dem
Pica pica	Common Magpie	bio01	bio02	bio03	bio04	bio05	bio08	bio09	bio12	bio14	bio15	bio18	bio19	dem
Picoides tridactylus	Three-toed Woodpecker	bio01	bio02	bio03		bio05	bio08		bio12	bio14	bio15	bio18	bio19	dem
Picumnus innominatus	Speckled Piculet	bio01	bio02	bio03	bio04	bio05	bio08	bio09	bio12	bio14	bio15	bio18	bio19	dem
Picus canus	Grey-headed Woodpecker	bio01	bio02	bio03	bio04	bio05	bio08	bio09	bio12	bio14	bio15	bio18	bio19	dem
Picus chlorolophus	Lesser Yellownape	bio01	bio02	bio03	bio04		bio08	bio09	bio12	bio14	bio15	bio18	bio19	dem
Picus flavinucha	Greater Yellownape	bio01	bio02	bio03	bio04	bio05	bio08	bio09	bio12	bio14	bio15	bio18	bio19	dem
Pinicola subhimachala	Crimson-browed Rosefinch	bio01	bio02	bio03	bio04	bio05	bio08	bio09	bio12	bio14		bio18	bio19	dem
Pitta brachyura	Indian Pitta	bio01	bio02	bio03	bio04	bio05	bio08	bio09	bio12			bio18	bio19
Pitta nympha	Fairy Pitta	bio01	bio02	bio03	bio04	bio05	bio08	bio09	bio12	bio14	bio15	bio18	bio19	dem
Platalea leucorodia	White Spoonbill	bio01	bio02	bio03	bio04	bio05	bio08	bio09	bio12	bio14	bio15	bio18	bio19	dem
Platalea minor	Black-faced Spoonbill	bio01	bio02	bio03	bio04	bio05	bio08	bio09	bio12	bio14	bio15	bio18	bio19	dem
Plectrophenax nivalis	Snow Bunting	bio01		bio03	bio04		bio08	bio09			bio15		bio19	dem
Ploceus philippinus	Baya Weaver	bio01	bio02	bio03	bio04	bio05						bio18	bio19	dem
Pluvialis fulva	Pacific Golden Plover	bio01	bio02	bio03	bio04	bio05	bio08	bio09	bio12	bio14	bio15	bio18	bio19	dem
Pluvialis squatarola	Grey Plover	bio01	bio02	bio03	bio04	bio05	bio08	bio09	bio12	bio14	bio15	bio18	bio19	dem
Pnoepyga albiventer	Scaly-breasted Wren Babbler	bio01	bio02	bio03	bio04	bio05		bio09	bio12	bio14	bio15	bio18	bio19	dem
Pnoepyga pusilla	Pygmy Wren Babbler	bio01	bio02	bio03	bio04	bio05	bio08	bio09	bio12	bio14	bio15	bio18	bio19	dem
Podiceps auritus	Horned Grebe	bio01	bio02	bio03	bio04	bio05	bio08	bio09	bio12	bio14	bio15	bio18	bio19	dem
Podiceps cristatus	Great Crested Grebe	bio01	bio02	bio03	bio04	bio05	bio08	bio09	bio12	bio14	bio15	bio18	bio19	dem
Podiceps grisegena	Red-necked Grebe	bio01	bio02	bio03	bio04			bio09	bio12	bio14	bio15	bio18	bio19	dem
Podiceps nigricollis	Black-necked Grebe	bio01	bio02	bio03	bio04	bio05	bio08	bio09	bio12	bio14	bio15	bio18	bio19	dem
Podoces biddulphi	Xinjiang Ground Jay	bio01				bio05	bio08		bio12			bio18	bio19
Podoces hendersoni	Mongolian Ground Jay	bio01	bio02	bio03			bio08	bio09	bio12	bio14	bio15	bio18	bio19	dem
Polyplectron bicalcaratum	Grey Peacock Pheasant	bio01	bio02	bio03	bio04		bio08	bio09	bio12		bio15		bio19	dem
Polyplectron katsumatae	Hainan Peacock-pheasant	bio01	bio02		bio04			bio09		bio14		bio18	bio19
Pomatorhinus erythrocnemis	Spot-breasted Scimitar-Babbler	bio01	bio02	bio03	bio04	bio05	bio08	bio09	bio12	bio14	bio15	bio18	bio19	dem
Pomatorhinus ferruginosus	Coral-billed Scimitar Babbler	bio01	bio02	bio03	bio04			bio09	bio12	bio14	bio15	bio18	bio19	dem
Pomatorhinus hypoleucos	Large Scimitar Babbler	bio01		bio03	bio04	bio05		bio09	bio12			bio18	bio19	dem
Pomatorhinus ochraceiceps	Red-billed Scimitar Babbler	bio01	bio02	bio03	bio04		bio08	bio09	bio12	bio14		bio18	bio19	dem
Pomatorhinus ruficollis	Rufous-necked Scimitar Babbler	bio01	bio02	bio03	bio04	bio05	bio08	bio09	bio12	bio14	bio15	bio18	bio19	dem
Porphyrio porphyrio	Purple Swamphen	bio01	bio02	bio03	bio04	bio05	bio08	bio09	bio12		bio15	bio18	bio19	dem
Porzana bicolor	Black-tailed Crake	bio01	bio02	bio03	bio04		bio08	bio09	bio12		bio15		bio19	dem
Porzana fusca	Ruddy-breasted Crake	bio01	bio02	bio03	bio04	bio05	bio08	bio09	bio12	bio14	bio15	bio18	bio19	dem
Porzana paykullii	Band-bellied Crake	bio01	bio02	bio03	bio04	bio05	bio08	bio09		bio14	bio15	bio18	bio19	dem
Porzana pusilla	Baillon's Crake	bio01	bio02	bio03	bio04		bio08	bio09	bio12	bio14	bio15	bio18	bio19	dem
Prinia atrogularis	Hill Prinia	bio01	bio02	bio03	bio04	bio05	bio08	bio09	bio12	bio14	bio15	bio18	bio19	dem
Prinia crinigera	Striated Prinia	bio01	bio02	bio03	bio04	bio05	bio08	bio09	bio12	bio14	bio15	bio18	bio19	dem
Prinia flaviventris	Yellow-bellied Prinia	bio01	bio02	bio03	bio04	bio05	bio08	bio09	bio12	bio14	bio15	bio18	bio19	dem
Prinia hodgsonii	Grey-breasted Prinia	bio01	bio02	bio03	bio04	bio05	bio08	bio09	bio12	bio14	bio15	bio18	bio19	dem
Prinia inornata	Plain Prinia	bio01	bio02	bio03	bio04	bio05	bio08	bio09	bio12	bio14	bio15	bio18	bio19	dem
Prinia polychroa	Brown Prinia	bio01	bio02	bio03	bio04			bio09	bio12
Prinia rufescens	Rufescent Prinia	bio01	bio02	bio03	bio04	bio05	bio08	bio09	bio12	bio14	bio15	bio18	bio19	dem
Prunella atrogularis	Black-throated Accentor	bio01	bio02	bio03	bio04	bio05	bio08		bio12		bio15	bio18	bio19	dem
Prunella collaris	Alpine Accentor	bio01	bio02	bio03	bio04	bio05	bio08	bio09	bio12	bio14	bio15	bio18	bio19	dem
Prunella fulvescens	Brown Accentor	bio01	bio02	bio03	bio04	bio05	bio08	bio09	bio12	bio14	bio15	bio18	bio19	dem
Prunella immaculata	Maroon-backed Accentor	bio01	bio02	bio03	bio04	bio05		bio09	bio12	bio14	bio15	bio18	bio19	dem
Prunella montanella	Siberian Accentor	bio01	bio02	bio03	bio04	bio05	bio08	bio09	bio12	bio14	bio15	bio18	bio19	dem
Prunella rubeculoides	Robin Accentor	bio01	bio02	bio03	bio04	bio05		bio09	bio12	bio14	bio15	bio18	bio19	dem
Prunella strophiata	Rufous-breasted Accentor	bio01	bio02	bio03	bio04	bio05	bio08	bio09	bio12	bio14	bio15	bio18	bio19	dem
Psarisomus dalhousiae	Long-tailed Broadbill	bio01	bio02	bio03	bio04	bio05	bio08	bio09	bio12	bio14		bio18	bio19	dem
Pseudopodoces humilis	Ground Tit	bio01	bio02	bio03	bio04	bio05	bio08	bio09	bio12	bio14	bio15	bio18	bio19	dem
Psittacula alexandri	Red-breasted Parakeet	bio01	bio02	bio03	bio04			bio09	bio12	bio14		bio18		dem
Psittacula derbiana	Derbyan Parakeet	bio01		bio03	bio04	bio05		bio09		bio14		bio18	bio19	dem
Psittacula finschii	Grey-headed Parakeet	bio01	bio02	bio03	bio04		bio08	bio09		bio14	bio15	bio18	bio19	dem
Psittacula krameri	Rose-ringed Parakeet		bio02		bio04	bio05		bio09		bio14	bio15		bio19	dem
Pterocles orientalis	Black-bellied Sandgrouse	bio01		bio03	bio04	bio05	bio08	bio09	bio12		bio15	bio18		dem
Pterodroma hypoleuca	Bonin Petrel		bio02	bio03	bio04	bio05	bio08	bio09	bio12	bio14	bio15	bio18		dem
Pteruthius aenobarbus	Chestnut-fronted Shrike Babbler	bio01	bio02	bio03	bio04		bio08	bio09	bio12	bio14	bio15	bio18	bio19	dem
Pteruthius flaviscapis	White-browed Shrike-Babbler	bio01	bio02	bio03	bio04	bio05	bio08	bio09	bio12	bio14	bio15		bio19	dem
Pteruthius melanotis	Black-eared Shrike Babbler	bio01	bio02	bio03	bio04	bio05	bio08	bio09	bio12	bio14		bio18	bio19	dem
Pteruthius rufiventer	Black-headed Shrike-Babbler	bio01	bio02	bio03	bio04	bio05	bio08	bio09	bio12	bio14	bio15	bio18	bio19
Pteruthius xanthochlorus	Green Shrike Babbler	bio01	bio02	bio03	bio04	bio05	bio08	bio09	bio12	bio14	bio15	bio18	bio19	dem
Ptyonoprogne rupestris	Eurasian Crag Martin	bio01	bio02	bio03	bio04	bio05	bio08	bio09	bio12	bio14	bio15	bio18	bio19	dem
Pucrasia macrolopha	Koklass Pheasant	bio01	bio02	bio03	bio04	bio05	bio08	bio09	bio12	bio14	bio15	bio18	bio19	dem
Pycnonotus atriceps	Black-headed Bulbul	bio01	bio02	bio03	bio04	bio05	bio08	bio09	bio12		bio15	bio18	bio19
Pycnonotus aurigaster	Sooty-headed Bulbul	bio01	bio02	bio03	bio04	bio05	bio08	bio09	bio12	bio14	bio15	bio18	bio19	dem
Pycnonotus cafer	Red-vented Bulbul	bio01	bio02	bio03	bio04	bio05	bio08	bio09	bio12	bio14	bio15	bio18	bio19	dem
Pycnonotus flavescens	Flavescent Bulbul	bio01	bio02	bio03	bio04	bio05			bio12	bio14	bio15	bio18	bio19	dem
Pycnonotus jocosus	Red-whiskered Bulbul	bio01	bio02	bio03	bio04	bio05	bio08	bio09	bio12	bio14	bio15	bio18	bio19	dem
Pycnonotus melanicterus	Black-crested Bulbul	bio01	bio02	bio03	bio04	bio05	bio08	bio09	bio12	bio14	bio15	bio18	bio19	dem
Pycnonotus sinensis	Light-vented Bulbul	bio01	bio02	bio03	bio04	bio05	bio08	bio09	bio12	bio14	bio15	bio18	bio19	dem
Pycnonotus striatus	Striated Bulbul	bio01	bio02	bio03	bio04		bio08	bio09	bio12	bio14	bio15	bio18	bio19	dem
Pycnonotus taivanus	Taiwan Bulbul		bio02	bio03	bio04			bio09	bio12	bio14		bio18	bio19	dem
Pycnonotus xanthorrhous	Brown-breasted Bulbul	bio01	bio02	bio03	bio04	bio05	bio08	bio09	bio12	bio14	bio15	bio18	bio19	dem
Pyrgilauda davidiana	Pere David's Snowfinch		bio02	bio03	bio04	bio05		bio09	bio12	bio14	bio15	bio18	bio19	dem
Pyrgilauda ruficollis	Rufous-necked Snowfinch	bio01	bio02	bio03	bio04	bio05	bio08	bio09	bio12	bio14	bio15	bio18	bio19	dem
Pyrrhocorax graculus	Yellow-billed Chough	bio01	bio02	bio03	bio04		bio08	bio09	bio12	bio14	bio15	bio18	bio19	dem
Pyrrhocorax pyrrhocorax	Red-billed Chough	bio01	bio02	bio03	bio04	bio05	bio08	bio09	bio12	bio14	bio15	bio18	bio19	dem
Pyrrhula erythaca	Gray-headed Bullfinch	bio01	bio02	bio03	bio04	bio05	bio08	bio09	bio12	bio14	bio15	bio18	bio19	dem
Pyrrhula erythrocephala	Red-headed Bullfinch		bio02	bio03	bio04					bio14	bio15	bio18	bio19	dem
Pyrrhula nipalensis	Brown Bullfinch	bio01	bio02	bio03	bio04	bio05	bio08	bio09	bio12	bio14	bio15	bio18	bio19	dem
Pyrrhula pyrrhula	Common Bullfinch	bio01	bio02	bio03	bio04	bio05	bio08	bio09	bio12	bio14	bio15	bio18	bio19	dem
Rallina eurizonoides	Slaty-legged Crake	bio01	bio02	bio03	bio04	bio05	bio08	bio09	bio12	bio14	bio15	bio18	bio19	dem
Rallus aquaticus	Water Rail	bio01	bio02	bio03	bio04	bio05	bio08	bio09	bio12	bio14	bio15	bio18	bio19	dem
Recurvirostra avosetta	Pied Avocet	bio01	bio02	bio03	bio04	bio05	bio08	bio09	bio12	bio14	bio15	bio18	bio19	dem
Regulus goodfellowi	Flamecrest		bio02		bio04				bio12	bio14	bio15	bio18	bio19
Regulus regulus	Goldcrest	bio01	bio02	bio03	bio04	bio05	bio08	bio09	bio12	bio14	bio15	bio18	bio19	dem
Remiz consobrinus	Chinese Penduline Tit	bio01	bio02	bio03	bio04	bio05	bio08	bio09	bio12	bio14	bio15	bio18	bio19	dem
Remiz coronatus	White-crowned Penduline Tit	bio01	bio02	bio03	bio04	bio05		bio09	bio12	bio14	bio15	bio18	bio19	dem
Rhipidura albicollis	White-throated Fantail	bio01	bio02	bio03	bio04	bio05	bio08	bio09	bio12	bio14	bio15	bio18	bio19	dem
Rhipidura hypoxantha	Yellow-bellied Fantail	bio01	bio02	bio03	bio04	bio05	bio08	bio09	bio12	bio14	bio15	bio18	bio19	dem
Rhodopechys mongolicus	Mongolian Finch	bio01	bio02		bio04		bio08	bio09	bio12	bio14	bio15	bio18	bio19	dem
Rhodospiza obsoleta	Desert Finch	bio01	bio02	bio03	bio04	bio05	bio08	bio09	bio12	bio14	bio15	bio18	bio19	dem
Rhopophilus pekinensis	Chinese Hill Warbler	bio01	bio02	bio03	bio04	bio05	bio08	bio09	bio12	bio14	bio15	bio18	bio19	dem
Rhyacornis fuliginosa	Plumbeous Water Redstart	bio01	bio02	bio03	bio04	bio05	bio08	bio09	bio12	bio14	bio15	bio18	bio19	dem
Rhyticeros undulatus	Wreathed Hornbill	bio01	bio02	bio03	bio04			bio09	bio12	bio14	bio15	bio18	bio19	dem
Riparia paludicola	Brown-throated Martin	bio01	bio02	bio03	bio04	bio05	bio08	bio09	bio12	bio14	bio15	bio18	bio19	dem
Riparia riparia	Sand Martin	bio01	bio02	bio03	bio04	bio05	bio08	bio09	bio12	bio14	bio15	bio18	bio19	dem
Rissa tridactyla	Black-legged Kittiwake		bio02	bio03	bio04			bio09	bio12				bio19	dem
Rostratula benghalensis	Greater Painted Snipe	bio01	bio02	bio03	bio04	bio05	bio08	bio09	bio12	bio14	bio15	bio18	bio19	dem
Sasia ochracea	White-browed Piculet	bio01	bio02	bio03	bio04	bio05	bio08	bio09	bio12	bio14		bio18	bio19	dem
Saxicola caprata	Pied Bushchat	bio01	bio02	bio03	bio04	bio05	bio08	bio09	bio12	bio14	bio15	bio18	bio19	dem
Saxicola ferreus	Grey Bushchat	bio01	bio02	bio03	bio04	bio05	bio08	bio09	bio12	bio14	bio15	bio18	bio19	dem
Saxicola torquata	Common Stonechat	bio01	bio02	bio03	bio04	bio05	bio08	bio09	bio12	bio14	bio15	bio18	bio19	dem
Scolopax rusticola	Eurasian Woodcock	bio01	bio02	bio03	bio04	bio05	bio08	bio09	bio12	bio14	bio15	bio18	bio19	dem
Seicercus affinis	White-spectacled Warbler	bio01	bio02	bio03	bio04	bio05	bio08	bio09	bio12	bio14	bio15	bio18	bio19	dem
Seicercus burkii	Green-crowned Warbler	bio01	bio02	bio03	bio04	bio05	bio08	bio09	bio12	bio14	bio15	bio18	bio19	dem
Seicercus castaniceps	Chestnut-crowned Warbler	bio01	bio02	bio03	bio04	bio05	bio08	bio09	bio12	bio14	bio15	bio18	bio19	dem
Seicercus poliogenys	Grey-cheeked Warbler	bio01	bio02	bio03	bio04		bio08	bio09	bio12	bio14		bio18	bio19	dem
Seicercus xanthoschistos	Grey-hooded Warbler				bio04			bio09		bio14		bio18		dem
Serilophus lunatus	Silver-breasted Broadbill	bio01	bio02	bio03	bio04	bio05	bio08	bio09	bio12	bio14	bio15	bio18	bio19	dem
Serinus pusillus	Gold-fronted Serin	bio01	bio02	bio03	bio04	bio05	bio08	bio09	bio12	bio14	bio15	bio18	bio19	dem
Sitta castanea	Chestnut-bellied Nuthatch	bio01	bio02	bio03	bio04	bio05	bio08	bio09	bio12	bio14	bio15		bio19	dem
Sitta europaea	Eurasian Nuthatch	bio01	bio02	bio03	bio04	bio05	bio08	bio09	bio12	bio14	bio15	bio18	bio19	dem
Sitta formosa	Beautiful Nuthatch	bio01	bio02	bio03	bio04		bio08	bio09		bio14		bio18	bio19
Sitta frontalis	Velvet-fronted Nuthatch	bio01	bio02	bio03	bio04	bio05	bio08	bio09	bio12	bio14	bio15	bio18	bio19	dem
Sitta himalayensis	White-tailed Nuthatch	bio01		bio03	bio04		bio08	bio09	bio12	bio14	bio15	bio18	bio19
Sitta leucopsis	White-cheeked Nuthatch				bio04	bio05	bio08	bio09	bio12	bio14	bio15		bio19	dem
Sitta magna	Giant Nuthatch	bio01	bio02	bio03	bio04				bio12		bio15	bio18	bio19
Sitta nagaensis	Chestnut-vented Nuthatch	bio01	bio02	bio03	bio04	bio05	bio08	bio09	bio12	bio14	bio15	bio18	bio19	dem
Sitta solangiae	Yellow-billed Nuthatch	bio01	bio02		bio04			bio09			bio15	bio18	bio19	dem
Sitta villosa	Chinese Nuthatch	bio01	bio02	bio03	bio04	bio05	bio08	bio09	bio12	bio14	bio15	bio18	bio19	dem
Sitta yunnanensis	Yunnan Nuthatch	bio01	bio02	bio03	bio04		bio08		bio12	bio14		bio18	bio19
Spelaeornis chocolatinus	Long-tailed Wren Babbler	bio01		bio03	bio04	bio05	bio08	bio09		bio14	bio15	bio18	bio19
Spelaeornis formosus	Spotted Wren Babbler	bio01	bio02	bio03	bio04	bio05		bio09	bio12	bio14	bio15		bio19	dem
Spelaeornis troglodytoides	Bar-winged Wren Babbler		bio02		bio04	bio05			bio12	bio14	bio15	bio18	bio19
Spilornis cheela	Crested Serpent Eagle	bio01	bio02	bio03	bio04	bio05	bio08	bio09	bio12	bio14	bio15	bio18	bio19	dem
Spizaetus nipalensis	Moutain Hawk-Eagle	bio01	bio02	bio03	bio04	bio05	bio08	bio09	bio12	bio14	bio15	bio18	bio19	dem
Spizixos canifrons	Crested Finchbill	bio01	bio02	bio03	bio04	bio05	bio08	bio09	bio12	bio14	bio15	bio18	bio19	dem
Spizixos semitorques	Collared Finchbill	bio01	bio02	bio03	bio04	bio05	bio08	bio09	bio12	bio14	bio15	bio18	bio19	dem
Stachyris chrysaea	Golden Babbler	bio01	bio02	bio03	bio04		bio08	bio09	bio12	bio14		bio18	bio19	dem
Stachyris nigriceps	Black-headed Babbler	bio01	bio02	bio03	bio04		bio08	bio09	bio12	bio14		bio18	bio19	dem
Stachyris ruficeps	Rufous-capped Babbler	bio01	bio02	bio03	bio04	bio05	bio08	bio09	bio12	bio14	bio15	bio18	bio19	dem
Stachyris striolata	Spot-necked Babbler	bio01	bio02	bio03	bio04	bio05	bio08	bio09	bio12		bio15	bio18		dem
Sterna dougallii	Roseate Tern		bio02	bio03			bio08	bio09			bio15	bio18	bio19	dem
Sterna hirundo	Common Tern	bio01	bio02	bio03	bio04	bio05	bio08	bio09	bio12	bio14	bio15	bio18	bio19	dem
Sterna sumatrana	Black-naped Tern	bio01	bio02	bio03	bio04	bio05	bio08	bio09	bio12	bio14	bio15	bio18	bio19	dem
Sternula albifrons	Little Tern	bio01	bio02	bio03	bio04	bio05	bio08	bio09	bio12	bio14	bio15	bio18	bio19	dem
Streptopelia chinensis	Spotted Dove	bio01	bio02	bio03	bio04	bio05	bio08	bio09	bio12	bio14	bio15	bio18	bio19	dem
Streptopelia decaocto	Eurasian Collared Dove	bio01	bio02	bio03	bio04	bio05	bio08	bio09	bio12	bio14	bio15	bio18	bio19	dem
Streptopelia orientalis	Oriental Turtle Dove	bio01	bio02	bio03	bio04	bio05	bio08	bio09	bio12	bio14	bio15	bio18	bio19	dem
Streptopelia senegalensis	Laughing Dove	bio01			bio04	bio05	bio08	bio09	bio12	bio14	bio15	bio18	bio19	dem
Streptopelia tranquebarica	Red Turtle Dove	bio01	bio02	bio03	bio04	bio05	bio08	bio09	bio12	bio14	bio15	bio18	bio19	dem
Streptopelia turtur	European Turtle Dove	bio01	bio02	bio03	bio04	bio05	bio08	bio09	bio12	bio14	bio15	bio18	bio19	dem
Strix aluco	Tawny Owl	bio01	bio02		bio04	bio05	bio08	bio09	bio12	bio14	bio15	bio18	bio19	dem
Strix leptogrammica	Brown Wood Owl	bio01	bio02	bio03	bio04			bio09	bio12	bio14		bio18	bio19	dem
Sturnia malabarica	Chestnut-tailed Starling	bio01	bio02	bio03	bio04	bio05	bio08	bio09	bio12	bio14		bio18	bio19	dem
Sturnia sinensis	White-shouldered Starling	bio01	bio02	bio03	bio04	bio05	bio08	bio09	bio12	bio14	bio15	bio18	bio19	dem
Sturnia sturnina	Daurian Starling	bio01	bio02	bio03	bio04	bio05	bio08	bio09	bio12	bio14	bio15	bio18	bio19	dem
Sturnus cineraceus	White-cheeked Starling	bio01	bio02	bio03	bio04	bio05	bio08	bio09	bio12	bio14	bio15	bio18	bio19	dem
Sturnus sericeus	Silky Starling	bio01	bio02	bio03	bio04	bio05	bio08	bio09	bio12	bio14	bio15	bio18	bio19	dem
Sturnus vulgaris	Common Starling	bio01	bio02	bio03	bio04	bio05	bio08	bio09	bio12	bio14	bio15	bio18	bio19	dem
Surnia ulula	Northern Hawk-owl			bio03	bio04					bio14	bio15	bio18	bio19	dem
Surniculus dicruroides	Asian Drongo Cuckoo	bio01	bio02	bio03	bio04	bio05	bio08	bio09	bio12	bio14	bio15	bio18	bio19	dem
Sylvia communis	Greater Whitethroat	bio01	bio02	bio03	bio04	bio05	bio08	bio09	bio12	bio14	bio15	bio18	bio19	dem
Sylvia curruca	Lesser Whitethroat	bio01	bio02	bio03	bio04	bio05	bio08	bio09	bio12	bio14	bio15	bio18	bio19	dem
Sylvia minula	Small Whitethroat	bio01	bio02	bio03		bio05	bio08	bio09	bio12	bio14	bio15	bio18	bio19	dem
Sylvia nana	Desert Warbler			bio03	bio04	bio05	bio08	bio09	bio12		bio15	bio18	bio19	dem
Sylvia nisoria	Barred Warbler	bio01	bio02	bio03	bio04	bio05	bio08	bio09	bio12	bio14	bio15	bio18	bio19	dem
Sylviparus modestus	Yellow-browed Tit	bio01	bio02	bio03	bio04	bio05	bio08	bio09	bio12	bio14	bio15	bio18	bio19	dem
Syrmaticus ellioti	Elliot's Pheasant	bio01	bio02	bio03	bio04		bio08	bio09	bio12	bio14	bio15		bio19	dem
Syrmaticus humiae	Hume's Pheasant	bio01		bio03	bio04			bio09	bio12	bio14			bio19
Syrmaticus mikado	Mikado Pheasant		bio02		bio04				bio12	bio14	bio15		bio19
Syrmaticus reevesii	Reeves's Pheasant		bio02	bio03	bio04		bio08	bio09	bio12	bio14	bio15	bio18		dem
Syrrhaptes paradoxus	Pallas's Sandgrouse		bio02	bio03	bio04	bio05	bio08	bio09	bio12	bio14	bio15	bio18	bio19	dem
Tachybaptus ruficollis	Little Grebe	bio01	bio02	bio03	bio04	bio05	bio08	bio09	bio12	bio14	bio15	bio18	bio19	dem
Tadorna ferruginea	Ruddy Shelduck	bio01	bio02	bio03	bio04	bio05	bio08	bio09	bio12	bio14	bio15	bio18	bio19	dem
Tadorna tadorna	Common Shelduck	bio01	bio02	bio03	bio04	bio05	bio08	bio09	bio12	bio14	bio15	bio18	bio19	dem
Tarsiger chrysaeus	Golden Bush Robin	bio01	bio02	bio03	bio04	bio05	bio08	bio09	bio12	bio14	bio15	bio18	bio19	dem
Tarsiger cyanurus	Red-flanked Bush Robin	bio01	bio02	bio03	bio04	bio05	bio08	bio09	bio12	bio14	bio15	bio18	bio19	dem
Tarsiger hyperythrus	Rufous-breasted Bush Robin	bio01		bio03	bio04	bio05	bio08	bio09		bio14	bio15	bio18	bio19
Tarsiger indicus	White-browed Bush Robin	bio01	bio02	bio03	bio04	bio05	bio08	bio09	bio12	bio14	bio15	bio18	bio19	dem
Tarsiger johnstoniae	Collared Bush Robin		bio02		bio04				bio12	bio14			bio19
Temnurus temnurus	Ratchet-tailed Treepie	bio01			bio04		bio08	bio09	bio12	bio14	bio15	bio18	bio19
Tephrodornis gularis	Large Woodshrike	bio01	bio02	bio03	bio04	bio05	bio08	bio09	bio12	bio14		bio18	bio19	dem
Terpsiphone atrocaudata	Japanese Paradise-Flycatcher	bio01	bio02	bio03	bio04	bio05	bio08	bio09	bio12	bio14	bio15	bio18	bio19	dem
Terpsiphone paradisi	Asian Paradise Flycatcher	bio01	bio02	bio03	bio04	bio05	bio08	bio09	bio12	bio14	bio15	bio18	bio19	dem
Tesia castaneocoronata	Chestnut-headed Tesia	bio01	bio02	bio03	bio04	bio05	bio08	bio09	bio12	bio14	bio15	bio18	bio19	dem
Tesia cyaniventer	Grey-bellied Tesia	bio01	bio02	bio03	bio04	bio05	bio08	bio09	bio12	bio14		bio18	bio19	dem
Tesia olivea	Slaty-bellied Tesia	bio01	bio02	bio03	bio04		bio08	bio09	bio12	bio14		bio18	bio19	dem
Tetrao parvirostris	Black-billed Capercaillie	bio01				bio05	bio08		bio12	bio14			bio19	dem
Tetraophasis obscurus	Chestnut-throated Partridge	bio01	bio02	bio03	bio04	bio05		bio09	bio12	bio14	bio15	bio18	bio19	dem
Thalasseus bergii	Greater Crested Tern	bio01	bio02	bio03	bio04		bio08	bio09		bio14	bio15	bio18	bio19	dem
Thalasseus bernsteini	Chinese Crested Tern		bio02	bio03	bio04			bio09	bio12	bio14	bio15	bio18	bio19	dem
Threskiornis melanocephalus	Black-headed Ibis		bio02		bio04			bio09	bio12		bio15	bio18		dem
Tichodroma muraria	Wallcreeper	bio01	bio02	bio03	bio04	bio05	bio08	bio09	bio12	bio14	bio15	bio18	bio19	dem
Tickellia hodgsoni	Broad-billed Warbler	bio01		bio03	bio04			bio09		bio14	bio15	bio18	bio19
Timalia pileata	Chestnut-capped Babbler	bio01	bio02	bio03	bio04		bio08	bio09	bio12	bio14		bio18	bio19	dem
Tragopan caboti	Cabot's Tragopan	bio01	bio02	bio03	bio04		bio08	bio09	bio12	bio14	bio15	bio18	bio19	dem
Tragopan temminckii	Temminck's Tragopan	bio01	bio02	bio03	bio04	bio05	bio08	bio09	bio12	bio14	bio15	bio18	bio19	dem
Treron apicauda	Pin-tailed Green Pigeon	bio01	bio02	bio03	bio04		bio08	bio09	bio12		bio15	bio18	bio19	dem
Treron curvirostra	Thick-billed Green Pigeon	bio01	bio02	bio03	bio04	bio05	bio08	bio09	bio12			bio18	bio19	dem
Treron sphenurus	Wedge-tailed Green Pigeon	bio01	bio02	bio03	bio04	bio05	bio08	bio09	bio12	bio14	bio15	bio18	bio19	dem
Tringa erythropus	Spotted Redshank	bio01	bio02	bio03	bio04	bio05	bio08	bio09	bio12	bio14	bio15	bio18	bio19	dem
Tringa glareola	Wood Sandpiper	bio01	bio02	bio03	bio04	bio05	bio08	bio09	bio12	bio14	bio15	bio18	bio19	dem
Tringa guttifer	Nordmann's Greenshank	bio01	bio02	bio03	bio04	bio05	bio08	bio09		bio14	bio15	bio18	bio19	dem
Tringa nebularia	Common Greenshank	bio01	bio02	bio03	bio04	bio05	bio08	bio09	bio12	bio14	bio15	bio18	bio19	dem
Tringa ochropus	Green Sandpiper	bio01	bio02	bio03	bio04	bio05	bio08	bio09	bio12	bio14	bio15	bio18	bio19	dem
Tringa stagnatilis	Marsh Sanderpiper	bio01	bio02	bio03	bio04	bio05	bio08	bio09	bio12	bio14	bio15	bio18	bio19	dem
Tringa totanus	Common Redshank	bio01	bio02	bio03	bio04	bio05	bio08	bio09	bio12	bio14	bio15	bio18	bio19	dem
Troglodytes troglodytes	Eurasian Wren	bio01	bio02	bio03	bio04	bio05	bio08	bio09	bio12	bio14	bio15	bio18	bio19	dem
Turdus albocinctus	White-collared Blackbird	bio01		bio03	bio04	bio05	bio08	bio09		bio14
Turdus boulboul	Grey-winged Blackbird	bio01	bio02	bio03	bio04		bio08	bio09	bio12	bio14	bio15	bio18	bio19	dem
Turdus cardis	Grey Thrush	bio01	bio02	bio03	bio04	bio05	bio08	bio09	bio12	bio14	bio15	bio18	bio19	dem
Turdus chrysolaus	Bronw-headed Thrush	bio01	bio02	bio03	bio04	bio05	bio08	bio09	bio12	bio14	bio15	bio18	bio19	dem
Turdus dissimilis	Black-breasted Thrush	bio01	bio02	bio03	bio04	bio05	bio08	bio09	bio12	bio14	bio15	bio18	bio19	dem
Turdus eunomus	Dusky Thrush	bio01	bio02	bio03	bio04	bio05	bio08	bio09	bio12	bio14	bio15	bio18	bio19	dem
Turdus feae	Grey-sided Thrush		bio02	bio03	bio04	bio05	bio08	bio09	bio12	bio14	bio15	bio18	bio19	dem
Turdus hortulorum	Grey-backed Thrush	bio01	bio02	bio03	bio04	bio05	bio08	bio09	bio12	bio14	bio15	bio18	bio19	dem
Turdus kessleri	Kessler's Thrush	bio01	bio02	bio03	bio04	bio05		bio09	bio12	bio14	bio15	bio18	bio19	dem
Turdus merula	Common Blackbird	bio01	bio02	bio03	bio04	bio05	bio08	bio09	bio12	bio14	bio15	bio18	bio19	dem
Turdus mupinensis	Chinese Thrush	bio01	bio02	bio03	bio04	bio05	bio08	bio09	bio12	bio14	bio15	bio18	bio19	dem
Turdus obscurus	White-browed Thrush	bio01	bio02	bio03	bio04	bio05	bio08	bio09	bio12	bio14	bio15	bio18	bio19	dem
Turdus pallidus	Pale Thrush	bio01	bio02	bio03	bio04	bio05	bio08	bio09	bio12	bio14	bio15	bio18	bio19	dem
Turdus pilaris	Fieldfare	bio01	bio02		bio04	bio05	bio08	bio09	bio12	bio14	bio15	bio18	bio19	dem
Turdus rubrocanus	Chestnut Thrush	bio01	bio02	bio03	bio04	bio05	bio08	bio09	bio12	bio14	bio15	bio18	bio19	dem
Turdus ruficollis	Red-throated Thrush	bio01	bio02	bio03	bio04	bio05	bio08	bio09	bio12	bio14	bio15	bio18	bio19	dem
Turdus viscivorus	Mistle Thrush	bio01	bio02	bio03	bio04	bio05	bio08	bio09	bio12	bio14	bio15	bio18	bio19	dem
Turnix suscitator	Barred Buttonquail	bio01		bio03	bio04		bio08	bio09	bio12		bio15		bio19	dem
Turnix tanki	Yellow-legged Buttonquail	bio01	bio02	bio03	bio04	bio05	bio08	bio09	bio12	bio14	bio15	bio18	bio19	dem
Upupa epops	Eurasian Hoopoe	bio01	bio02	bio03	bio04	bio05	bio08	bio09	bio12	bio14	bio15	bio18	bio19	dem
Uragus sibiricus	Long-tailed Rosefinch	bio01	bio02	bio03	bio04	bio05	bio08	bio09	bio12	bio14	bio15	bio18	bio19	dem
Urocissa caerulea	Taiwan Blue Magpie		bio02		bio04			bio09	bio12	bio14	bio15		bio19
Urocissa erythrorhyncha	Red-billed Blue Magpie	bio01	bio02	bio03	bio04	bio05	bio08	bio09	bio12	bio14	bio15	bio18	bio19	dem
Urocissa flavirostris	Yellow-billed Blue Magpie	bio01		bio03	bio04					bio14		bio18
Urocissa whiteheadi	White-winged Magpie	bio01		bio03	bio04	bio05	bio08	bio09	bio12		bio15		bio19
Urocynchramus pylzowi	Przevalski's Rosefinch	bio01	bio02		bio04	bio05	bio08	bio09	bio12	bio14	bio15		bio19	dem
Urosphena squameiceps	Asian Stubtail	bio01	bio02	bio03	bio04	bio05	bio08	bio09	bio12	bio14	bio15	bio18	bio19	dem
Vanellus cinereus	Grey-headed Lapwing	bio01	bio02	bio03	bio04	bio05	bio08	bio09	bio12	bio14	bio15	bio18	bio19	dem
Vanellus duvaucelii	River Lapwing	bio01	bio02	bio03	bio04			bio09			bio15	bio18	bio19	dem
Vanellus indicus	Red-wattled Lapwing	bio01	bio02	bio03	bio04		bio08	bio09	bio12	bio14	bio15	bio18	bio19
Vanellus vanellus	Northern Lapwing	bio01	bio02	bio03	bio04	bio05	bio08	bio09	bio12	bio14	bio15	bio18	bio19	dem
Xenus cinereus	Terek Sandpiper	bio01	bio02	bio03	bio04	bio05	bio08	bio09	bio12	bio14	bio15	bio18	bio19	dem
Xiphirhynchus superciliaris	Slender-billed Scimitar Babbler		bio02	bio03	bio04	bio05				bio14
Yuhina bakeri	White-naped Yuhina	bio01		bio03	bio04		bio08	bio09		bio14		bio18
Yuhina brunneiceps	Taiwan Yuhina		bio02		bio04				bio12			bio18	bio19
Yuhina castaniceps	Striated Yuhina	bio01	bio02	bio03	bio04	bio05	bio08	bio09	bio12	bio14	bio15	bio18	bio19	dem
Yuhina diademata	White-collared Yuhina	bio01	bio02	bio03	bio04	bio05	bio08	bio09	bio12	bio14	bio15	bio18	bio19	dem
Yuhina flavicollis	Yellow-napped Yuhina	bio01	bio02	bio03	bio04	bio05	bio08	bio09	bio12	bio14	bio15	bio18	bio19	dem
Yuhina gularis	Stripe-throated Yuhina	bio01	bio02	bio03	bio04	bio05	bio08	bio09	bio12	bio14	bio15	bio18	bio19	dem
Yuhina nigrimenta	Black-chinned Yuhina	bio01	bio02	bio03	bio04	bio05	bio08	bio09	bio12	bio14	bio15	bio18	bio19	dem
Yuhina occipitalis	Rufous-vented Yuhina	bio01	bio02	bio03	bio04			bio09	bio12	bio14	bio15	bio18	bio19	dem
Zoothera citrina	Orange-headed Thrush	bio01	bio02	bio03	bio04	bio05	bio08	bio09	bio12	bio14	bio15	bio18	bio19	dem
Zoothera dauma	Golden Mountain Thrush	bio01	bio02	bio03	bio04	bio05	bio08	bio09	bio12	bio14	bio15	bio18	bio19	dem
Zoothera dixoni	Long-tailed Thrush	bio01	bio02	bio03	bio04	bio05		bio09	bio12	bio14	bio15	bio18	bio19	dem
Zoothera marginata	Dark-sided Thrush	bio01	bio02	bio03	bio04		bio08	bio09	bio12	bio14	bio15	bio18		dem
Zoothera mollissima	Plain-backed Thrush	bio01		bio03	bio04		bio08	bio09		bio14	bio15	bio18	bio19	dem
Zoothera sibirica	Siberian Thrush	bio01	bio02	bio03	bio04	bio05	bio08	bio09	bio12	bio14	bio15	bio18	bio19	dem
Zosterops erythropleurus	Chestnut-flanked White-eye	bio01	bio02	bio03	bio04	bio05	bio08	bio09	bio12	bio14	bio15	bio18	bio19	dem
Zosterops japonicus	Japanese White-eye	bio01	bio02	bio03	bio04	bio05	bio08	bio09	bio12	bio14	bio15	bio18	bio19	dem
Zosterops palpebrosus	Oriental White-eye	bio01	bio02	bio03	bio04	bio05	bio08	bio09	bio12	bio14	bio15	bio18	bio19	dem
