# Supplementary material for: Shifts in bird ranges and conservation priorities in China under climate change
Source: PLoS One. 2020 Oct 8;15(10):e0240225. doi: 10.1371/journal.pone.0240225 (PMC7544134; doi:10.1371/journal.pone.0240225)
Supplement: S2 Table — (XLSX) [file pone.0240225.s005.xlsx]

## Sheet: Sheet1
Scientific Name	Common Name	Number of Distribution Points	Number of Distribution Points in Breeding Range	Percentage of Breeding Distribution Points in Total	Test AUC	Training AUC	AUC Standard Deviation	Maximum test sensitivity plus specificity Cloglog threshold	Distribution Range for Current Total Range (grid cells)	Distribution Range for Total Range under RCP 2.6 (grid cells)	Distribution Range for Total Range under RCP 8.5 (grid cells)	Distribution Range for Current Breeding Range (grid cells)	Distribution Range for Breeding Range under RCP 2.6 (grid cells)	Distribution Range for Breeding Range under RCP 8.5 (grid cells)
Accipiter gentilis	Northern Goshawk	123	43	34.9593	0.841	0.9015	0.0604	0.4053	3255433	3105370	2528113	2293506	2272434	2502070
Accipiter nisus	Eurasian Sparrow Hawk	479	173	36.1169	0.8484	0.8801	0.0297	0.3194	4319446	5306625	7202244	3341220	3596089	4382249
Accipiter soloensis	Chinese Goshawk	215	178	82.7907	0.8709	0.8975	0.0264	0.2991	1150482	944216	545486	967318	773263	467754
Acrocephalus aedon	Thick-billed Warbler	72	6	8.33333	0.9174	0.9673	-0.791	0.5168	1383184	2172092	4070442	805539	489896	137048
Acrocephalus agricola	Paddyfield Warbler	27	26	96.2963	0.8174	0.9121	0.055	0.32	2846336	2256292	1592034	959608	722886	809668
Acrocephalus arundinaceus	Great Reed Warbler	38	37	97.3684	0.9351	0.9588	0.0242	0.1948	616512	803678	1762040	616512	803678	1762040
Acrocephalus bistrigiceps	Black-browed Reed Warbler	129	94	72.8682	0.8941	0.9245	0.0323	0.2143	1191690	2204295	3651460	1818158	2345050	2897089
Acrocephalus dumetorum	Blyth's Reed Warbler	11	10	90.9091	0.826	0.8857	0.0606	0.5296	1593064	1513350	1497988	520407	506027	596899
Acrocephalus orientalis	Oriental Reed Warbler	245	184	75.102	0.929	0.9446	0.0193	0.2012	1375005	1601878	2646942	1586640	1572571	2026677
Actitis hypoleucos	Common Sandpiper	858	94	10.9557	0.8416	0.8951	0.0412	0.3032	3428722	3862161	5359133	2901622	3089571	3352860
Aegypius monachus	Cinereous Vulture	71	45	63.3803	0.8705	0.9104	0.0508	0.5288	2436127	2690051	2802924	1226279	1223643	1463504
Aix galericulata	Mandarin Duck	168	60	35.7143	0.96	0.9763	0.0184	0.0877	1576196	1930576	2427230	933285	1755346	1754589
Alauda arvensis	Eurasian Skylark	267	57	21.3483	0.8562	0.9083	0.0423	0.3409	3927585	4566469	5811084	1979104	1645659	1055304
Alauda gulgula	Oriental Skylark	303	280	92.4092	0.9013	0.9154	0.0155	0.3133	2050537	2743723	4241667	1671851	2319027	3325042
Alcedo atthis	Common Kingfisher	1792	1582	88.2812	0.8664	0.8712	0.0068	0.3115	3353137	3855686	4623497	3018990	3538679	4248766
Amaurornis phoenicurus	White-breasted Waterhen	232	189	81.4655	0.9536	0.9611	0.009	0.1589	1156666	1573857	2107661	1118976	1269401	1350084
Anas acuta	Northern Pintail	239	33	13.8075	0.9367	0.967	0.0356	0.1729	2447399	2745843	3508583	1260775	1318020	1882762
Anas crecca	Green-winged Teal	514	53	10.3113	0.8892	0.9351	0.0381	0.3013	2262684	2535016	3075340	1680382	1798865	2277508
Anas falcata	Falcated Duck	190	8	4.21053	0.8848	0.9287	-0.3847	0.5743	2421905	3682821	5519813	1773655	2660396	3701554
Anas platyrhynchos	Mallard	661	144	21.7852	0.8681	0.9069	0.0323	0.3828	2763350	3271349	4960396	1376392	2377873	4448980
Anas poecilorhyncha	Spot-billed Duck	258	214	82.9457	0.9402	0.9548	0.013	0.2057	1681667	2006431	3178666	1803169	1956826	2918076
Anas querquedula	Garganey	64	29	45.3125	0.9312	0.9718	0.0373	0.4517	1708443	1664414	1764167	397012	408930	451973
Anas strepera	Gadwall	279	66	23.6559	0.9244	0.9555	0.0264	0.1674	2967508	3508621	5220800	1288599	1152705	1224714
Anser anser	Graylag Goose	107	35	32.7103	0.9064	0.939	0.0433	0.1961	2582632	3682920	5141296	2174768	2077786	2255132
Anser indicus	Bar-headed Goose	70	44	62.8571	0.9189	0.961	0.046	0.4273	3941025	4959904	6418440	717449	892995	1299011
Anthropoides virgo	Demoiselle Crane	45	41	91.1111	0.9171	0.9492	0.0405	0.3442	883007	794149	794210	828837	694019	656128
Anthus hodgsoni	Olive-backed Pipit	1323	378	28.5714	0.9044	0.914	0.0142	0.3038	3553861	3971033	4553442	2006431	2496542	3046402
Anthus richardi	Richard's Pipit	361	33	9.14127	0.9977	0.9985	0.0005	0.3016	9859191	9688441	9536628	4616812	4157429	3925828
Anthus roseatus	Rosy Pipit	118	83	70.339	0.8907	0.9273	0.0379	0.307	2703712	3441225	5617843	1804843	2556214	4569622
Anthus spinoletta	Water Pipit	326	33	10.1227	0.8896	0.9463	0.0439	0.189	2034176	2848847	5022757	2265203	2175862	2684813
Apus apus	Common Swift	270	256	94.8148	0.874	0.9038	0.0219	0.2293	2476676	3216855	4431146	2966077	3782449	4871147
Aquila nipalensis	Steppe Eagle	52	41	78.8462	0.8317	0.9203	0.0686	0.2541	1713651	1592590	1527366	3152264	2709294	2512418
Asio otus	Long-eared Owl	68	38	55.8824	0.8821	0.9357	0.0529	0.3786	2347251	1911853	1852808	1493042	1388705	1188970
Aythya ferina	Common Pochard	226	37	16.3717	0.9676	0.9811	0.0146	0.095	2411564	2809499	4101588	1132971	1346507	2074663
Aythya fuligula	Tufted Duck	245	39	15.9184	0.9489	0.9715	0.0201	0.1649	3068750	3229058	4051602	779776	696733	751947
Aythya nyroca	Ferruginous Duck	162	37	22.8395	0.9394	0.9623	0.0295	0.3194	3327609	3786665	4141538	784078	834970	915983
Botaurus stellaris	Eurasian Bittern	129	23	17.8295	0.9174	0.9609	0.0377	0.3267	2535878	2266646	1802951	1298848	903521	705659
Buteo buteo	Common Buzzard	790	31	3.92405	0.9622	0.9751	0.0101	0.2792	3052918	3519493	4149378	1083198	997735	463038
Buteo rufinus	Long-legged Hawk	80	72	90	0.9165	0.939	0.0214	0.1678	1369046	1227953	1647936	1503249	1779520	2620856
Butorides striata	Striated Heron	334	16	4.79042	0.9316	0.9493	0.036	0.5559	1198685	1640520	2433715	692067	650474	727593
Cacomantis merulinus	Plaintive Cuckoo	159	126	79.2453	0.9527	0.9641	0.014	0.1813	564891	1400252	2692709	503855	892677	1290536
Calandrella acutirostris	Hume's Short-toed Lark	14	6	42.8571	0.7577	0.8949	-0.7985	0.5665	377411	453236	575192	1655041	1520814	1657078
Caprimulgus indicus	Indian Jungle Nightjar	130	95	73.0769	0.9023	0.9343	0.0279	0.26	1404117	1990030	3009915	1827061	2130696	3028216
Carpodacus erythrinus	Common Rosefinch	250	7	2.8	0.7626	0.8436	-0.5829	0.5946	4199808	4103083	4048716	3616919	3606940	3173173
Cecropis striolata	Striated Swallow	38	36	94.7368	0.8747	0.9561	0.0757	0.314	136146	181577	260347	105704	129018	166183
Cettia canturians	Manchurian Bush Warbler	230	148	64.3478	0.9514	0.9606	0.0101	0.1581	1427326	1291770	1252048	1515137	1148830	924320
Charadrius alexandrinus	Kentish Plover	438	162	36.9863	0.892	0.9196	0.0242	0.2725	2210944	2979063	5177171	2351983	2024227	1821485
Charadrius dubius	Little Ringed Plover	625	271	43.36	0.9254	0.9359	0.0134	0.273	2526063	2959364	3830663	1797109	2329246	3854605
Charadrius leschenaultii	Greater Sand Plover	132	9	6.81818	0.9636	0.9704	-0.1869	0.598	1035719	774532	483494	700139	723277	846083
Charadrius mongolus	Lesser Sand Plover	123	25	20.3252	0.9268	0.9739	0.0473	0.4328	1549866	1216137	950531	830066	849118	967227
Charadrius placidus	Long-billed Ringed Plover	189	64	33.8624	0.9649	0.974	0.0152	0.1742	1493704	2248603	3117063	1140074	1570092	2255638
Chlidonias leucopterus	White-winged Tern	170	51	30	0.9018	0.9306	0.0311	0.1906	1627286	1501907	1107384	2749141	2089861	1413350
Ciconia boyciana	Oriental White Stork	93	27	29.0323	0.9487	0.9647	0.0215	0.3036	849814	1213974	1379325	440815	379172	75790
Circus aeruginosus	Western Marsh Harrier	24	8	33.3333	0.9522	0.9707	-0.5975	0.5926	1446551	1757948	2621287	438621	429245	526874
Circus cyaneus	Hen Harrier	263	65	24.7148	0.858	0.9121	0.0347	0.29	2759021	3187887	4172248	3719767	3143298	2837201
Circus spilonotus	Eastern Marsh Harrier	142	13	9.15493	0.8821	0.9238	0.0671	0.6459	1393405	1910958	2884015	1160433	1143934	938416
Cisticola juncidis	Zitting Cisticola	403	39	9.67742	0.9633	0.9773	0.0119	0.3628	886337	1357671	1985160	282945	311600	240737
Coccothraustes coccothraustes	Hawfinch	120	16	13.3333	0.9596	0.9712	0.0174	0.4058	2330987	3086204	3617061	907357	1086401	1130939
Corvus dauuricus	Daurian Jackdaw	151	17	11.2583	0.9454	0.9584	0.0164	0.548	1421993	2628490	3886731	1305610	745290	169715
Corvus frugilegus	Rook	109	46	42.2018	0.8378	0.9054	0.0413	0.3217	1875818	2645660	3683328	2843773	2086588	1362784
Coturnix japonica	Japanese Quail	142	26	18.3099	0.9465	0.9671	0.0292	0.2454	1152996	1511703	1787360	700994	646386	235230
Cuculus canorus	Common Cuckoo	612	155	25.3268	0.8883	0.9102	0.026	0.2792	3419327	4095274	6156931	2786458	3099967	4272291
Cuculus poliocephalus	Lesser Cuckoo	159	36	22.6415	0.8467	0.9286	0.0668	0.3345	2741091	3626701	4638431	1664782	3855577	5431373
Cuculus saturatus	Himalayan Cuckoo	126	67	53.1746	0.8654	0.9055	0.0358	0.3456	3762482	3987100	3989120	2456963	2424848	2227779
Cyornis hainanus	Hainan Blue Flycatcher	67	56	83.5821	0.8028	0.8636	0.0586	0.5934	452764	741213	1095428	185300	238592	323798
Delichon dasypus	Asian House Martin	216	70	32.4074	0.9954	0.9967	0.0008	0.2	9330899	9284658	9531851	5696826	5421898	5233911
Delichon urbica	Northern House-Martin	70	64	91.4286	0.905	0.9461	0.0438	0.1978	1171665	1052873	1026261	1064668	833284	686692
Dendrocygna javanica	Lesser Whistling Duck	10	6	60	0.8648	0.902	-0.7918	0.653	189810	448771	973154	163204	394725	977751
Emberiza aureola	Yellow-breasted Bunting	122	8	6.55738	0.9136	0.9304	-0.367	0.582	1783196	1992006	2185935	1358937	1292320	1371795
Emberiza elegans	Yellow-throated Bunting	580	11	1.89655	0.9752	0.9825	0.0086	0.5904	2586953	2706866	3947700	426835	925475	1503606
Emberiza fucata	Chestnut-eared Bunting	145	22	15.1724	0.971	0.982	0.0153	0.1902	2012462	2513884	3209313	600859	1007762	1426616
Emberiza leucocephalos	Pine Bunting	74	32	43.2432	0.928	0.9535	0.0291	0.3036	1694422	1914153	2245045	649259	679938	860980
Emberiza pallasi	Pallas's Bunting	151	17	11.2583	0.8077	0.8801	0.0625	0.5568	1712107	1656069	1207713	2151392	649539	244076
Emberiza schoeniclus	Reed Bunting	66	22	33.3333	0.9451	0.9636	0.0235	0.3959	1890182	2105813	2987535	522683	665118	824710
Emberiza spodocephala	Black-faced Bunting	907	213	23.484	0.9068	0.9256	0.0161	0.2163	1699095	2172307	2755221	3089614	4418454	5921152
Emberiza tristrami	Tristram's Bunting	402	23	5.72139	0.951	0.9694	0.0177	0.426	1658144	1808935	1564559	592337	873699	1085852
Falco amurensis	Amur Falcon	260	46	17.6923	0.9304	0.9455	0.0238	0.1778	2830035	3863748	5220201	2737004	2961175	3066928
Falco cherrug	Saker Falcon	106	58	54.717	0.9108	0.944	0.0314	0.3587	2339494	4101643	6179716	1489385	1588727	2071427
Falco columbarius	Merlin	88	15	17.0455	0.962	0.968	0.0143	0.4201	1772405	1354934	976738	693015	602513	637129
Falco naumanni	Lesser Kestrel	33	25	75.7576	0.9599	0.9772	0.0194	0.3022	745481	782083	834501	487167	485446	530827
Ficedula mugimaki	Mugimaki Flycatcher	170	8	4.70588	0.9455	0.955	-0.3751	0.6033	1290556	1463613	1815724	667939	867671	1030520
Fulica atra	Common Coot	386	52	13.4715	0.9543	0.9693	0.0167	0.1361	3237882	3647002	4424301	1466507	1820371	2209445
Galerida cristata	Crested Lark	129	92	71.3178	0.8722	0.9023	0.0339	0.253	2017815	3145715	4552869	2674975	2781522	3280539
Gallinago gallinago	Common Snipe	499	35	7.01403	0.874	0.9428	0.0508	0.2394	2299484	2533581	2956543	2353071	1770276	1004138
Gallinago nemoricola	Wood Snipe	7	6	85.7143	0.8931	0.9535	-1	0.7563	728173	818805	1041323	480242	578702	778553
Gelochelidon nilotica	Gull-billed Tern	86	33	38.3721	0.8535	0.918	0.0769	0.6934	1150543	869675	688684	150363	103575	54203
Glareola maldivarum	Oriental Pratincole	105	79	75.2381	0.9506	0.967	0.0208	0.2064	1031916	1484985	2273585	849176	898687	832002
Grus grus	Common Crane	93	27	29.0323	0.8854	0.9511	0.0618	0.2723	1983775	2567245	4541993	883243	825299	1126993
Himantopus himantopus	Black-winged Stilt	367	69	18.8011	0.909	0.9351	0.0292	0.2413	1984400	2354246	3268238	2582738	3006679	3346471
Hirundapus caudacutus	White-throated Needletail	67	20	29.8507	0.8716	0.9461	0.0413	0.3328	3137820	2941726	3134933	2237704	2614204	2663280
Hydrophasianus chirurgus	Pheasant-tailed Jacana	151	59	39.0728	0.9028	0.9316	0.0342	0.3604	926682	2432516	4655819	491506	1231560	2835722
Hydroprogne caspia	Caspian Tern	100	81	81	0.9388	0.9568	0.025	0.315	1276328	1310066	1711277	694446	637365	520029
Hypothymis azurea	Black-naped Monarch	79	65	82.2785	0.952	0.9644	0.0134	0.1694	479775	694534	942782	494543	722348	1450679
Ichthyaetus relictus	Relict Gull	48	17	35.4167	0.9267	0.9414	0.0434	0.41	711816	437247	127120	621396	623851	594376
Ixobrychus eurhythmus	Schrenck's Bittern	48	27	56.25	0.9612	0.982	0.0201	0.1422	1681769	2633132	4178711	944866	692251	425905
Jynx torquilla	Eurasian Wryneck	213	33	15.493	0.9979	0.9985	0.0005	0.3983	10323660	10280237	10265471	4531006	4201030	4206376
Lanius bucephalus	Bull-headed Shrike	111	14	12.6126	0.8794	0.9288	0.044	0.5555	976571	938141	776595	571336	629256	607232
Lanius cristatus	Brown Shrike	858	179	20.8625	0.9276	0.9421	0.0158	0.1617	1541365	2481816	3713520	1716062	2171772	2272795
Lanius excubitor	Great Gray Shrike	40	35	87.5	0.8446	0.9069	0.0759	0.2929	3653428	5012312	6905278	1975076	2223474	3188210
Lanius isabellinus	Rufous-tailed Shrike	127	114	89.7638	0.8174	0.8662	0.0373	0.2932	8847067	9478259	9999151	7988681	8938469	9191816
Lanius sphenocercus	Chinese Gray Shrike	176	46	26.1364	0.8827	0.9205	0.0398	0.284	2400926	3082211	3936818	3427910	4497607	5887142
Lanius tigrinus	Tiger Shrike	190	13	6.84211	0.9279	0.9621	0.0101	0.3947	1933368	3107120	4330461	892273	735779	645320
Larus brunnicephalus	Brown-headed Gull	77	47	61.039	0.9146	0.9387	0.0331	0.3522	1859407	2215614	2412624	918572	1879087	2596285
Larus crassirostris	Black-tailed Gull	169	28	16.568	0.986	0.9904	0.0064	0.2114	839397	922265	922181	277497	334036	339295
Larus ichthyaetus	Great Black-headed Gull	139	35	25.1799	0.9662	0.9801	0.0188	0.136	2241965	3630882	6405851	1075155	2154376	3337535
Larus ridibundus	Black-headed Gull	541	25	4.62107	0.9006	0.9416	0.0345	0.3464	2037054	2127653	2080233	2249254	2184848	2032140
Larus saundersi	Saunders's Gull	79	27	34.1772	0.9861	0.9905	0.0053	0.3832	687507	659221	629784	154061	75997	5580
Latoucheornis siemsseni	Slaty Bunting	72	57	79.1667	0.893	0.9387	0.0406	0.2581	2204157	3365323	4540488	975775	1673978	3111970
Locustella certhiola	Rusty-rumped Warbler	45	13	28.8889	0.7815	0.8967	0.0248	0.4564	1855184	1529332	1070806	976597	683438	601116
Loxia curvirostra	Red Crossbill	51	34	66.6667	0.8687	0.93	0.0464	0.3901	3793532	4250425	5155521	2442709	2609539	3208225
Luscinia calliope	Siberian Rubythroat	210	27	12.8571	0.9048	0.9494	0.0496	0.4216	2641339	2946280	3348981	1947797	1850472	1113317
Luscinia svecica	Bluethroat	133	40	30.0752	0.9284	0.9601	0.0358	0.1757	2286382	2495228	3018405	965665	764265	774585
Melanocorypha mongolica	Mongolian Lark	33	20	60.6061	0.8299	0.9253	0.0702	0.3306	884800	1190285	1123300	1655063	1598485	1609082
Mergus merganser	Common Merganser	312	84	26.9231	0.8887	0.9268	0.0412	0.3417	2734431	3230432	4389166	1399274	1860987	2880409
Merops philippinus	Blue-tailed Bee-eater	57	29	50.8772	0.8799	0.9379	0.0447	0.1999	7561009	8822529	9818687	707395	1827524	3719127
Monticola solitarius	Blue Rock Thrush	366	35	9.56284	0.9392	0.9654	0.024	0.1887	4015762	4441879	4870080	1475829	1637072	1981133
Motacilla alba	White Wagtail	1733	77	4.44316	0.916	0.9427	0.0255	0.2435	3659979	4180466	5028037	1572781	1019826	717635
Motacilla citreola	Citrine Wagtail	244	75	30.7377	0.9113	0.9397	0.0288	0.2633	2702021	2672424	3057207	2114688	2564567	3501175
Motacilla flava	Yellow Wagtail	499	68	13.6273	0.9128	0.9468	0.0305	0.2976	3176808	3255271	3093443	739497	772270	787009
Muscicapa dauurica	Asian Brown Flycatcher	502	24	4.78088	0.9135	0.9565	0.0344	0.2858	2283247	2934765	4031514	1808551	1816342	1852573
Muscicapa sibirica	Dark-sided Flycatcher	264	35	13.2576	0.8883	0.9497	0.049	0.3328	4124631	4794861	5925885	1541953	1853647	2181000
Netta rufina	Red-crested Pochard	105	56	53.3333	0.9112	0.9471	0.0274	0.2507	3172675	4406075	5358074	1585908	1955957	2277499
Ninox scutulata	Brown Hawk Owl	48	13	27.0833	0.901	0.9566	0.0516	0.5281	1541868	1105980	638057	528142	567104	639868
Oenanthe oenanthe	Northern Wheatear	41	39	95.122	0.925	0.9458	0.0241	0.1735	899857	718807	456190	1001024	853144	569283
Pandion haliaetus	Osprey	195	17	8.71795	0.8723	0.917	0.0652	0.4708	2499317	2909971	3567798	1706237	1564365	1744916
Pericrocotus ethologus	Long-tailed Minivet	144	105	72.9167	0.8948	0.9215	0.0231	0.2909	2059383	2587717	3995191	1792093	1901553	2858795
Phoenicurus auroreus	Daurian Redstart	1631	400	24.5248	0.9242	0.9343	0.011	0.2574	2957963	3590260	4296804	1527407	2251114	3307831
Phoenicurus erythrogastrus	White-winged Redstart	70	45	64.2857	0.8912	0.9373	0.037	0.3718	2192528	2675035	3859066	1615130	1566693	1800872
Phoenicurus frontalis	Blue-fronted Redstart	217	195	89.8618	0.9072	0.9238	0.0142	0.3186	2081171	3672337	4914481	1561593	1951462	2699212
Phoenicurus hodgsoni	Hodgson's Redstart	136	126	92.6471	0.8836	0.9106	0.0257	0.2843	2948173	3811171	5084545	2154546	2593155	3286444
Phoenicurus ochruros	Black Redstart	198	180	90.9091	0.8813	0.9042	0.0238	0.308	2274819	2590141	3415484	2128691	2379132	3115838
Phoenicurus schisticeps	White-throated Redstart	76	74	97.3684	0.9379	0.9559	0.0171	0.219	1697899	2053308	2574577	1164961	1417033	1702924
Phylloscopus affinis	Tickell's Leaf Warbler	112	95	84.8214	0.9853	0.9897	0.0049	0.114	11159253	11073203	10989261	10978258	10780375	10918383
Phylloscopus armandii	Yellow-streaked Warbler	59	58	98.3051	0.8736	0.915	0.0393	0.3734	2209948	2438796	2096822	2129550	2374546	2064505
Phylloscopus collybita	Common Chiffchaff	35	34	97.1429	0.9283	0.9519	0.0216	0.4422	730592	493306	527806	393799	328041	318159
Phylloscopus coronatus	Eastern Crowned Warbler	179	17	9.49721	0.9034	0.9418	0.0423	0.3662	1687836	2252180	3131352	1825700	2348675	2614110
Phylloscopus davisoni	White-tailed Warbler	41	37	90.2439	0.843	0.9138	0.0599	0.224	538522	879136	1282870	831787	1315746	1646328
Phylloscopus emeiensis	Emei Leaf Warbler	9	8	88.8889	0.855	0.9002	-0.3524	0.575	1969124	1736718	1535446	791292	638483	706103
Phylloscopus forresti	Sichuan Leaf Warbler	57	48	84.2105	0.9439	0.9721	0.0188	0.2407	7106215	7112182	7085952	5969235	6114390	6288073
Phylloscopus fuscatus	Dusky Warbler	691	153	22.1418	0.9321	0.9482	0.0174	0.1593	2335327	2998983	3961760	1974185	3181835	3810213
Phylloscopus humei	Hume's Leaf Warbler	100	78	78	0.8637	0.904	0.0271	0.1882	5811132	6013882	5983134	3899351	3779882	4330607
Phylloscopus inornatus	Yellow-browed Warbler	963	33	3.42679	0.9163	0.949	0.0365	0.3806	1761754	2598718	3411335	1144697	1472754	1746202
Phylloscopus magnirostris	Large-billed Leaf Warbler	62	44	70.9677	0.9389	0.9604	0.0251	0.2066	3151185	3220184	3410565	1077440	1153304	1304760
Phylloscopus occisinensis	Alpine Leaf Warbler	87	41	47.1264	0.9493	0.9699	0.0231	0.3935	2242418	2275723	2293472	715324	726137	734050
Phylloscopus proregulus	Pallas's Leaf Warbler	941	26	2.76302	0.9795	0.9852	0.012	0.2334	3176200	3697925	4285539	702791	905873	1057111
Phylloscopus pulcher	Buff-barred Warbler	91	47	51.6484	0.9605	0.9719	0.0137	0.1911	1363484	1639257	2639604	740335	815027	877084
Phylloscopus reguloides	Blyth's Leaf Warbler	285	128	44.9123	0.9068	0.9311	0.0157	0.274	5298499	6057389	6681806	1534322	1614936	1742377
Phylloscopus ricketti	Sulphur-breasted Warbler	57	37	64.9123	0.7554	0.8808	0.0677	0.4393	3859328	4331170	4305998	1705514	2158981	2751769
Phylloscopus trochiloides	Greenish Warbler	71	60	84.507	0.8703	0.9333	0.0393	0.2765	4375773	4904695	6303628	2319160	2646952	3340137
Pitta nympha	Fairy Pitta	29	15	51.7241	0.8728	0.9152	0.0652	0.64	1478381	1598555	1993564	620390	393626	264899
Podiceps auritus	Horned Grebe	37	8	21.6216	0.9772	0.9864	-0.3964	0.5687	1063583	874707	957245	236202	256245	317064
Podiceps nigricollis	Black-necked Grebe	119	29	24.3697	0.9316	0.9734	0.0429	0.1407	1097733	1068173	1117473	1371657	1174346	1242885
Porzana paykullii	Band-bellied Crake	42	21	50	0.8737	0.9315	0.0449	0.2683	2134346	2529588	2708788	1591694	1614598	773584
Prunella immaculata	Maroon-backed Accentor	46	29	63.0435	0.9538	0.9759	0.0223	0.2432	1543598	1937937	2273447	650833	648018	657558
Recurvirostra avosetta	Pied Avocet	192	34	17.7083	0.926	0.9611	0.0399	0.3006	1265524	1657749	2811924	826601	1058096	1715782
Regulus regulus	Goldcrest	212	39	18.3962	0.8394	0.9309	0.0545	0.3288	3786897	3500962	3635298	1976283	1652862	1491273
Remiz consobrinus	Chinese Penduline Tit	135	29	21.4815	0.9699	0.978	0.012	0.2455	782880	1120640	1600301	276593	447769	136186
Riparia riparia	Sand Martin	263	84	31.9392	0.8671	0.9241	0.042	0.4287	2367347	3026096	4183916	1126190	1167978	947076
Rostratula benghalensis	Greater Painted Snipe	73	40	54.7945	0.9564	0.9768	0.0197	0.2213	1525932	2100812	2831847	1046926	997304	928241
Saxicola torquata	Common Stonechat	895	95	10.6145	0.8388	0.8953	0.0398	0.4013	3260273	3868614	4602468	2747698	3239095	3947549
Seicercus affinis	White-spectacled Warbler	21	13	61.9048	0.9075	0.9383	0.0365	0.4699	8986183	9268921	9915404	489593	535387	547252
Seicercus burkii	Green-crowned Warbler	199	133	66.8342	0.8925	0.916	0.0193	0.2241	3064473	4406718	5977915	1718054	1871182	2169336
Sterna hirundo	Common Tern	310	97	31.2903	0.8922	0.9176	0.0248	0.2893	2934562	3637126	5013132	2800256	3092272	3296137
Sturnia sturnina	Daurian Starling	69	19	27.5362	0.9409	0.974	0.0436	0.3165	1674833	3185113	5973497	416863	495675	214719
Sturnus cineraceus	White-cheeked Starling	930	36	3.87097	0.8978	0.9478	0.0334	0.1379	1682637	2179804	3787897	3111682	3078556	2885625
Sturnus vulgaris	Common Starling	142	91	64.0845	0.9344	0.9565	0.0189	0.1775	2819253	3553311	4964788	1446964	1492062	2278356
Sylvia communis	Greater Whitethroat	23	22	95.6522	0.9298	0.9655	0.0233	0.2536	416459	305542	198112	506645	430333	389505
Sylvia minula	Small Whitethroat	24	22	91.6667	0.8741	0.9405	0.0426	0.3508	4137959	4598942	5613402	794055	1009891	1649718
Sylvia nisoria	Barred Warbler	33	32	96.9697	0.8762	0.9431	0.0732	0.3964	323907	284804	323435	300544	280270	316688
Tadorna ferruginea	Ruddy Shelduck	432	114	26.3889	0.8825	0.9197	0.0261	0.1886	2625087	3217344	4683614	4195777	3231813	2575055
Tadorna tadorna	Common Shelduck	168	41	24.4048	0.8638	0.9169	0.0431	0.2589	1970207	2020656	2198168	4180337	2729726	1573667
Tarsiger chrysaeus	Golden Bush Robin	36	34	94.4444	0.866	0.9257	0.0433	0.2701	4354323	4878258	5495325	1990230	2551071	3362106
Tarsiger cyanurus	Red-flanked Bush Robin	1023	101	9.87292	0.9474	0.9625	0.0205	0.1499	2994275	3716849	4515273	1182878	1482220	2217647
Tringa glareola	Wood Sandpiper	417	12	2.8777	0.9411	0.9523	0.0247	0.5106	2087873	2569527	3472322	1300119	1156209	739165
Tringa stagnatilis	Marsh Sanderpiper	225	10	4.44444	0.9241	0.9364	0.0268	0.5987	979933	1258037	2038955	1133773	942143	735014
Tringa totanus	Common Redshank	315	117	37.1429	0.8775	0.9109	0.0316	0.3206	2251138	2440191	2665977	2345266	3737410	5000839
Turdus cardis	Grey Thrush	137	31	22.6277	0.97	0.9816	0.0166	0.2919	654322	1662563	3748806	2063444	3043162	4858757
Turdus feae	Grey-sided Thrush	18	14	77.7778	0.9606	0.9699	0.0211	0.4137	841586	1705294	2302399	278196	325701	418119
Turdus hortulorum	Grey-backed Thrush	426	13	3.05164	0.9691	0.9746	0.0147	0.5617	1220633	1696544	2163080	680691	751611	321524
Turdus mupinensis	Chinese Thrush	96	43	44.7917	0.9016	0.9416	0.0377	0.3105	2193792	2558215	4236215	2349091	2793050	3684462
Turdus pallidus	Pale Thrush	322	13	4.03727	0.9687	0.9718	0.0136	0.5378	1607169	1539253	768788	844516	940295	948744
Turdus pilaris	Fieldfare	18	16	88.8889	0.9392	0.9607	0.0301	0.3452	554417	576840	734935	555561	572459	750416
Turdus ruficollis	Red-throated Thrush	181	63	34.8066	0.8959	0.9374	0.039	0.1523	2872046	3493664	5096379	1905990	2308576	4103230
Uragus sibiricus	Long-tailed Rosefinch	81	54	66.6667	0.8642	0.9081	0.0467	0.4626	3144697	3501417	3427594	1669885	1590065	1494601
Urosphena squameiceps	Asian Stubtail	66	5	7.57576	0.9022	0.9453	-1	0.7639	1531839	1699199	2143041	218277	337362	624258
Vanellus cinereus	Grey-headed Lapwing	374	122	32.6203	0.9584	0.9662	0.0094	0.1367	2111624	3231098	5862734	1643412	1106236	330970
Vanellus vanellus	Northern Lapwing	306	89	29.085	0.877	0.9177	0.0379	0.2649	2296371	2805157	3562299	2398674	2477615	2171564
Zoothera citrina	Orange-headed Thrush	60	30	50	0.9332	0.9725	0.0321	0.2721	1289806	1704342	2496611	264793	331448	446405
Zoothera dixoni	Long-tailed Thrush	22	20	90.9091	0.8777	0.9487	0.0385	0.2563	3154851	3425111	3706188	3339184	3654564	3690727
Zosterops erythropleurus	Chestnut-flanked White-eye	149	13	8.72483	0.9277	0.958	0.0276	0.5051	2666594	3433674	4387901	1206983	1344649	1345048
